# Supplementary material for: Interplay of Hydropathy and Heterogeneous Diffusion in the Molecular Transport within Lamellar Lipid Mesophases
Source: Pharmaceutics. 2023 Feb 8;15(2):573. doi: 10.3390/pharmaceutics15020573 (PMC9959094; doi:10.3390/pharmaceutics15020573)
Supplement: Supplementary file 1 [file pharmaceutics-15-00573-s001.zip]

Archive with 53 entries (44 files):
- Figure 1/
- Figure 1/Panel_b
- Figure 2/
- Figure 2/4kBT_negative_MSD_parallel
- Figure 2/4kBT_negative_MSD_perpendicular
- Figure 2/4kBT_positive_MSD_parallel
- Figure 2/4kBT_positive_MSD_perpendicular
- Figure 2/8kBT_negative_MSD_parallel
- Figure 2/8kBT_negative_MSD_perpendicular
- Figure 2/8kBT_positive_MSD_parallel
- Figure 2/8kBT_positive_MSD_perpendicular
- Figure 3/
- Figure 3/Panel_a_negative_parallel
- Figure 3/Panel_a_negative_perpendicular
- Figure 3/Panel_a_positive_parallel
- Figure 3/Panel_a_positive_perpendicular
- Figure 3/Panel_b_negative_parallel
- Figure 3/Panel_b_negative_perpendicular
- Figure 3/Panel_b_positive_parallel
- Figure 3/Panel_b_positive_perpendicular
- Figure 4/
- Figure 4/D_parallel
- Figure 4/D_perpendicular
- Figure 5/
- Figure 5/Panel_a
- Figure 5/Panel_b
- Figure 6/
- Figure 6/Panel_a
- Figure 6/Panel_b_extended_set
- Figure 6/Panel_b_simulations
- Figure 7/
- Figure 7/Panel_a/
- Figure 7/Panel_a/Ala
- Figure 7/Panel_a/Arg
- Figure 7/Panel_a/Asn
- Figure 7/Panel_a/Asp
- Figure 7/Panel_a/Cys
- Figure 7/Panel_a/Gln
- Figure 7/Panel_a/Glu
- Figure 7/Panel_a/Ile
- Figure 7/Panel_a/Leu
- Figure 7/Panel_a/Lys
- Figure 7/Panel_a/Phe
- Figure 7/Panel_a/Ser
- Figure 7/Panel_a/Thr
- Figure 7/Panel_a/Trp
- Figure 7/Panel_a/Tyr
- Figure 7/Panel_a/Val
- Figure 7/Panel_b
- Figure 7/Panel_c
- Figure 8/
- Figure 8/Panel_a
- Figure 8/Panel_b
