# Supplementary material for: Interplay of Hydropathy and Heterogeneous Diffusion in the Molecular Transport within Lamellar Lipid Mesophases
Source: Pharmaceutics. 2023 Feb 8;15(2):573. doi: 10.3390/pharmaceutics15020573 (PMC9959094; doi:10.3390/pharmaceutics15020573)
Supplement: Supplementary file 1 [file pharmaceutics-15-00573-s001.zip › Figure 1/Panel_b]

-3.31392 0.00192532 0.00480043
-3.29175 -0.00938137 0.00450815
-3.26958 0.00835052 0.00609764
-3.24742 9.0722e-05 0.00463186
-3.22525 0.00158753 0.00676394
-3.20308 -0.000730883 0.00523878
-3.18092 0.00825913 0.00473179
-3.15875 -0.00633527 0.00397817
-3.13658 -0.00415197 0.00435031
-3.11442 0.00908753 0.00631624
-3.09225 0.00108012 0.00604678
-3.07008 -0.00274377 0.00379393
-3.04792 -0.00156928 0.00490306
-3.02575 0.00153713 0.00231945
-3.00358 -0.00495078 0.00265433
-2.98142 0.00397932 0.00570458
-2.95925 -0.000771682 0.00489347
-2.93708 0.00397573 0.00493276
-2.91492 0.00392242 0.00375399
-2.89275 -0.00182157 0.00501673
-2.87058 0.00216102 0.0063401
-2.84842 -0.00031397 0.0046694
-2.82625 -0.00301168 0.00403737
-2.80408 0.000756925 0.00437689
-2.78192 0.00191073 0.00867995
-2.75975 0.00525022 0.0032653
-2.73758 -0.00396318 0.00221011
-2.71542 -0.00572638 0.00530855
-2.69325 0.000912228 0.00480354
-2.67108 -0.0211937 0.00280552
-2.64892 0.00474453 0.00442602
-2.62675 -0.00312267 0.00459218
-2.60458 0.00157683 0.00691501
-2.58242 -0.00856828 0.00382452
-2.56025 -0.00189248 0.00445762
-2.53808 0.000405332 0.00424029
-2.51592 0.00640282 0.00620756
-2.49375 0.00376763 0.00454562
-2.47158 0.00805323 0.00272536
-2.44942 0.00313353 0.00469632
-2.42725 -0.00390537 0.00350125
-2.40508 -0.00554047 0.00551582
-2.38292 -0.00145606 0.00453347
-2.36075 0.00615483 0.00316276
-2.33858 0.0250804 0.00555601
-2.31642 0.0968008 0.0059101
-2.29425 0.239243 0.00753645
-2.27208 0.443977 0.00607523
-2.24992 0.709616 0.00650306
-2.22775 1.03635 0.00818879
-2.20558 1.42897 0.0120892
-2.18342 1.8644 0.0142851
-2.16125 2.39234 0.0147784
-2.13908 2.94064 0.0200509
-2.11692 3.56744 0.0290386
-2.09475 4.22502 0.0359107
-2.07258 4.99302 0.0583385
-2.05042 5.52842 0.0818211
-2.02825 6.20024 0.130997
-2.00608 6.88748 0.173088
-1.98392 inf -nan
-1.96175 inf -nan
-1.93958 inf -nan
-1.91742 7.47973 0.149487
-1.89525 inf -nan
-1.87308 7.46919 0.130791
-1.85092 inf -nan
-1.82875 inf -nan
-1.80658 inf -nan
-1.78442 7.69945 0.169015
-1.76225 7.74 0.121424
-1.74008 inf -nan
-1.71792 7.67069 0.180978
-1.69575 7.29002 0.21248
-1.67358 7.17608 0.244275
-1.65142 6.7253 0.236689
-1.62925 6.81016 0.241029
-1.60708 5.9109 0.0598845
-1.58492 5.82214 0.0744883
-1.56275 5.45729 0.0838782
-1.54058 5.13597 0.0361945
-1.51842 4.84572 0.0413453
-1.49625 4.69172 0.0654824
-1.47408 4.49707 0.0541653
-1.45192 4.35853 0.0681977
-1.42975 4.22166 0.0642594
-1.40758 4.11831 0.0514326
-1.38542 4.0372 0.0352874
-1.36325 4.08456 0.0572631
-1.34108 4.11434 0.0596052
-1.31892 4.07008 0.03686
-1.29675 4.04098 0.0375226
-1.27458 4.08758 0.0227015
-1.25242 4.00921 0.0274454
-1.23025 4.08327 0.0403544
-1.20808 3.99857 0.0240093
-1.18592 4.0286 0.0571847
-1.16375 4.06528 0.0356589
-1.14158 4.10508 0.0365453
-1.11942 3.98585 0.0287693
-1.09725 4.02473 0.0445419
-1.07508 4.06821 0.0436256
-1.05292 4.14493 0.0326092
-1.03075 3.96936 0.0463113
-1.00858 4.01978 0.0392787
-0.986417 4.03209 0.0376413
-0.96425 4.05822 0.0189031
-0.942083 4.036 0.0479443
-0.919917 4.05895 0.0433685
-0.89775 4.05694 0.0330268
-0.875583 4.06409 0.0518749
-0.853417 3.95409 0.020343
-0.83125 4.01023 0.035849
-0.809083 4.09874 0.0503331
-0.786917 4.02986 0.0435778
-0.76475 4.03855 0.0500891
-0.742583 4.00621 0.0317297
-0.720417 4.02054 0.0327675
-0.69825 3.95983 0.0370463
-0.676083 4.06085 0.0360998
-0.653917 4.06385 0.0404177
-0.63175 4.0596 0.0478219
-0.609583 4.0483 0.0334338
-0.587417 4.10272 0.0281747
-0.56525 4.05043 0.0441771
-0.543083 4.06873 0.0588352
-0.520917 4.07065 0.0345224
-0.49875 4.02543 0.0339018
-0.476583 4.04011 0.0438335
-0.454417 4.04658 0.0375315
-0.43225 4.04458 0.0512497
-0.410083 4.09775 0.0526147
-0.387917 4.06267 0.049347
-0.36575 4.09365 0.0346154
-0.343583 4.09106 0.0363459
-0.321417 4.04147 0.0296751
-0.29925 4.05136 0.0337438
-0.277083 4.10964 0.0364581
-0.254917 4.07729 0.0358422
-0.23275 3.99761 0.0186136
-0.210583 4.10775 0.0296821
-0.188417 4.05371 0.0476573
-0.16625 3.96636 0.0414359
-0.144083 4.00158 0.0352829
-0.121917 4.03364 0.027645
-0.09975 4.08045 0.0309365
-0.0775833 4.09962 0.0463214
-0.0554167 4.03109 0.0419817
-0.03325 4.10088 0.0506391
-0.0110833 4.05438 0.0286407
0.0110833 4.07442 0.0512304
0.03325 3.99287 0.0291944
0.0554167 4.0492 0.0448635
0.0775833 4.02087 0.0283127
0.09975 4.03573 0.0401199
0.121917 4.06554 0.0486128
0.144083 4.05056 0.0252021
0.16625 4.10612 0.0538125
0.188417 4.0957 0.048004
0.210583 4.04779 0.0412347
0.23275 4.10975 0.0639384
0.254917 4.05055 0.0356611
0.277083 4.03843 0.0298339
0.29925 4.10772 0.0293361
0.321417 4.05475 0.0439379
0.343583 4.10346 0.0523493
0.36575 4.08324 0.0353667
0.387917 4.09091 0.0497193
0.410083 4.07322 0.0556787
0.43225 4.05844 0.0434763
0.454417 4.06697 0.0545325
0.476583 4.09279 0.0321987
0.49875 4.04475 0.0371891
0.520917 4.0143 0.0352291
0.543083 4.06246 0.0369852
0.56525 4.02753 0.0368543
0.587417 4.0947 0.0321365
0.609583 3.95799 0.0430363
0.63175 4.03161 0.0439077
0.653917 4.10582 0.0430799
0.676083 4.0105 0.044938
0.69825 4.03285 0.0244344
0.720417 4.0766 0.0333535
0.742583 4.07586 0.0311483
0.76475 4.04417 0.0387917
0.786917 4.00067 0.0442328
0.809083 4.06629 0.0467782
0.83125 4.02782 0.0412921
0.853417 4.00837 0.0349175
0.875583 4.10206 0.0259021
0.89775 3.99007 0.0341876
0.919917 4.06263 0.0263287
0.942083 4.06014 0.0381999
0.96425 4.01891 0.0191937
0.986417 4.07487 0.0326995
1.00858 3.97509 0.0343689
1.03075 4.09427 0.0583224
1.05292 4.00752 0.0312237
1.07508 4.09012 0.062608
1.09725 4.05938 0.0442514
1.11942 4.04169 0.043775
1.14158 4.02044 0.0263094
1.16375 4.0238 0.0379247
1.18592 4.12927 0.0593483
1.20808 4.10427 0.0338777
1.23025 4.10534 0.05318
1.25242 4.02595 0.0413865
1.27458 4.05498 0.0398462
1.29675 4.01407 0.0393537
1.31892 4.05609 0.034945
1.34108 4.00085 0.0336908
1.36325 4.0884 0.0373732
1.38542 4.01835 0.0389861
1.40758 4.07173 0.052069
1.42975 4.11356 0.0540399
1.45192 4.22124 0.056384
1.47408 4.2612 0.0433235
1.49625 4.5331 0.04654
1.51842 4.66503 0.0481786
1.54058 4.91258 0.0403778
1.56275 5.22737 0.0922531
1.58492 5.51081 0.0502822
1.60708 5.8788 0.10261
1.62925 6.21158 0.132306
1.65142 6.55745 0.134922
1.67358 6.79994 0.152796
1.69575 7.03099 0.131709
1.71792 inf -nan
1.74008 7.45096 0.177171
1.76225 inf -nan
1.78442 inf -nan
1.80658 inf -nan
1.82875 inf -nan
1.85092 inf -nan
1.87308 inf -nan
1.89525 inf -nan
1.91742 inf -nan
1.93958 inf -nan
1.96175 inf -nan
1.98392 7.08489 0.181312
2.00608 6.97503 0.163463
2.02825 6.41801 0.11384
2.05042 6.10637 0.0779213
2.07258 5.48042 0.0363402
2.09475 4.79005 0.057306
2.11692 4.26337 0.0446886
2.13908 3.50321 0.0451827
2.16125 2.89704 0.0148445
2.18342 2.34832 0.0162696
2.20558 1.83208 0.00933799
2.22775 1.40325 0.0103999
2.24992 1.00462 0.0106082
2.27208 0.688661 0.00454196
2.29425 0.423142 0.00646103
2.31642 0.226897 0.00434937
2.33858 0.0852122 0.00556568
2.36075 0.00615843 0.00485985
2.38292 0.00271903 0.0040835
2.40508 0.00894723 0.00462537
2.42725 0.00993192 0.00513071
2.44942 -0.00367757 0.00585075
2.47158 0.000126929 0.00337597
2.49375 0.00145633 0.00536158
2.51592 -0.00223677 0.00498071
2.53808 0.00820193 0.00464593
2.56025 0.00404453 0.00843074
2.58242 0.00402072 0.00531498
2.60458 -0.00406537 0.00389761
2.62675 -0.00122598 0.00444177
2.64892 0.000917025 0.00410372
2.67108 -0.00445568 0.00365557
2.69325 0.00524593 0.00472249
2.71542 0.00244223 0.00600087
2.73758 -2.55724e-05 0.00425428
2.75975 -0.00340438 0.00466322
2.78192 0.00304152 0.0037247
2.80408 -0.00678547 0.00311706
2.82625 0.00416723 0.00415838
2.84842 0.00247012 0.00497461
2.87058 -0.00324958 0.00508391
2.89275 -0.00167948 0.00463438
2.91492 0.00351223 0.00817573
2.93708 0.00484893 0.00536531
2.95925 0.0113801 0.00499246
2.98142 0.00389222 0.00511979
3.00358 -0.00485997 0.00480184
3.02575 0.000919031 0.00578696
3.04792 -0.00804777 0.00635749
3.07008 0.0106229 0.00574636
3.09225 0.00131612 0.00463202
3.11442 0.00202323 0.00502674
3.13658 -0.00753438 0.00354806
3.15875 -0.00508498 0.00332806
3.18092 0.00570152 0.00596313
3.20308 -0.00417588 0.00556864
3.22525 0.00951962 0.00459454
3.24742 -0.00242117 0.00244367
3.26958 -0.00278207 0.00517595
3.29175 -0.00930547 0.00458476
3.31392 -0.00461417 0.00513388
