# Supplementary material for: Interplay of Hydropathy and Heterogeneous Diffusion in the Molecular Transport within Lamellar Lipid Mesophases
Source: Pharmaceutics. 2023 Feb 8;15(2):573. doi: 10.3390/pharmaceutics15020573 (PMC9959094; doi:10.3390/pharmaceutics15020573)
Supplement: Supplementary file 1 [file pharmaceutics-15-00573-s001.zip › Figure 2/4kBT_negative_MSD_parallel]

0.0003125 0.00123421 6.47272e-05
0.000625 0.00252429 0.000101504
0.00125 0.00504996 0.000190633
0.0025 0.00990488 0.000430518
0.005 0.0202571 0.000689622
0.01 0.0381468 0.0014571
0.02 0.0777237 0.00279969
0.04 0.159525 0.00803732
0.08 0.32327 0.0150144
0.16 0.655692 0.0277773
0.320312 1.27855 0.0443639
0.640938 2.5497 0.0932884
1.28281 4.98278 0.247028
2.56719 10.423 0.589411
5.13781 21.2124 0.7078
10.2828 43.2128 1.92743
20.5806 87.3073 4.14654
41.1912 172.541 4.80937
82.4425 342.537 15.7513
165.006 676.999 29.1973
330.254 1366.91 51.9324
660.993 2665.67 137.885
1322.96 5336.98 200.173
2647.86 10549 362.76
5299.6 20848.2 754.08
10607 41568.6 1593.86
