# Supplementary material for: Interplay of Hydropathy and Heterogeneous Diffusion in the Molecular Transport within Lamellar Lipid Mesophases
Source: Pharmaceutics. 2023 Feb 8;15(2):573. doi: 10.3390/pharmaceutics15020573 (PMC9959094; doi:10.3390/pharmaceutics15020573)
Supplement: Supplementary file 1 [file pharmaceutics-15-00573-s001.zip › Figure 2/4kBT_negative_MSD_perpendicular]

0.0003125 0.000656982 4.46153e-05
0.000625 0.00130274 5.51358e-05
0.00125 0.00238389 8.3608e-05
0.0025 0.00501726 0.00015807
0.005 0.0090059 0.000371639
0.01 0.0186523 0.000506764
0.02 0.0287005 0.000921297
0.04 0.0431146 0.00113782
0.08 0.072683 0.00407447
0.16 0.103833 0.0101739
0.320312 0.190827 0.018096
0.640938 0.306636 0.0273304
1.28281 0.612976 0.0769183
2.56719 1.19892 0.11668
5.13781 2.32462 0.200246
10.2828 4.1752 0.356244
20.5806 9.16539 0.531744
41.1912 18.341 1.05415
82.4425 38.0969 2.00453
165.006 72.827 3.885
330.254 149.227 9.40027
660.993 282.695 17.911
1322.96 629.71 20.1697
2647.86 1220.45 46.1992
5299.6 2269.37 99.1377
10607 4542.27 236.616
