# Supplementary material for: Interplay of Hydropathy and Heterogeneous Diffusion in the Molecular Transport within Lamellar Lipid Mesophases
Source: Pharmaceutics. 2023 Feb 8;15(2):573. doi: 10.3390/pharmaceutics15020573 (PMC9959094; doi:10.3390/pharmaceutics15020573)
Supplement: Supplementary file 1 [file pharmaceutics-15-00573-s001.zip › Figure 2/4kBT_positive_MSD_parallel]

0.0003125 0.00127547 6.24013e-05
0.000625 0.00258523 0.000105262
0.00125 0.00522123 0.000236944
0.0025 0.00994446 0.000420056
0.005 0.0193417 0.000813513
0.01 0.0405064 0.00171507
0.02 0.081842 0.00290287
0.04 0.162959 0.00490577
0.08 0.307567 0.0119253
0.16 0.651156 0.0383352
0.320312 1.35238 0.0661209
0.640938 2.55688 0.108734
1.28281 4.99313 0.249059
2.56719 10.4744 0.504049
5.13781 21.3681 0.931354
10.2828 44.307 1.64906
20.5806 84.4727 3.13555
41.1912 165.824 7.29417
82.4425 320.226 15.77
165.006 652.025 27.6643
330.254 1316.73 45.6177
660.993 2605.61 107.781
1322.96 5224.3 218.65
2647.86 10531.3 365.12
5299.6 20870.9 552.513
10607 41778.2 1400.95
