# Supplementary material for: Interplay of Hydropathy and Heterogeneous Diffusion in the Molecular Transport within Lamellar Lipid Mesophases
Source: Pharmaceutics. 2023 Feb 8;15(2):573. doi: 10.3390/pharmaceutics15020573 (PMC9959094; doi:10.3390/pharmaceutics15020573)
Supplement: Supplementary file 1 [file pharmaceutics-15-00573-s001.zip › Figure 2/4kBT_positive_MSD_perpendicular]

0.0003125 0.000660501 2.42464e-05
0.000625 0.0013717 6.56438e-05
0.00125 0.00247085 9.27294e-05
0.0025 0.00473507 0.000193095
0.005 0.00943031 0.000451512
0.01 0.018603 0.00109528
0.02 0.0357462 0.00178173
0.04 0.0673956 0.00151684
0.08 0.13692 0.00499626
0.16 0.26984 0.00861211
0.320312 0.448578 0.0227827
0.640938 0.766827 0.0253401
1.28281 1.16566 0.0541854
2.56719 1.82718 0.108515
5.13781 2.92406 0.165813
10.2828 4.77464 0.266462
20.5806 9.64717 0.711922
41.1912 17.5975 0.961588
82.4425 34.1053 1.58666
165.006 67.1112 2.53586
330.254 139.806 4.27538
660.993 283.114 11.8034
1322.96 599.286 15.7482
2647.86 1177.27 32.5018
5299.6 2302.56 96.7503
10607 4544.64 214.679
