# Supplementary material for: Interplay of Hydropathy and Heterogeneous Diffusion in the Molecular Transport within Lamellar Lipid Mesophases
Source: Pharmaceutics. 2023 Feb 8;15(2):573. doi: 10.3390/pharmaceutics15020573 (PMC9959094; doi:10.3390/pharmaceutics15020573)
Supplement: Supplementary file 1 [file pharmaceutics-15-00573-s001.zip › Figure 2/8kBT_negative_MSD_parallel]

0.0003125 0.0012179 6.51641e-05
0.000625 0.00246703 8.76065e-05
0.00125 0.00503281 0.000217553
0.0025 0.00997113 0.000447637
0.005 0.0202128 0.000571012
0.01 0.0397706 0.00169097
0.02 0.0791786 0.00300155
0.04 0.168208 0.00877728
0.08 0.324784 0.0171892
0.16 0.626804 0.0195519
0.320312 1.2312 0.0541561
0.640938 2.50862 0.114396
1.28281 5.17883 0.167364
2.56719 10.0591 0.407134
5.13781 19.8848 0.805613
10.2828 39.8862 1.10088
20.5806 81.1321 3.13555
41.1912 153.394 5.63177
82.4425 326.244 16.3605
165.006 624.12 28.5782
330.254 1296.26 58.1901
660.993 2601.67 94.5212
1322.96 5453.63 234.035
2647.86 11189.9 459.245
5299.6 21797.9 840.257
10607 42562.6 2184
