# Supplementary material for: Interplay of Hydropathy and Heterogeneous Diffusion in the Molecular Transport within Lamellar Lipid Mesophases
Source: Pharmaceutics. 2023 Feb 8;15(2):573. doi: 10.3390/pharmaceutics15020573 (PMC9959094; doi:10.3390/pharmaceutics15020573)
Supplement: Supplementary file 1 [file pharmaceutics-15-00573-s001.zip › Figure 2/8kBT_negative_MSD_perpendicular]

0.0003125 0.000687095 2.32027e-05
0.000625 0.00134028 7.46715e-05
0.00125 0.00249811 0.000107262
0.0025 0.00411932 0.000159655
0.005 0.00766729 0.000322143
0.01 0.0108999 0.000591297
0.02 0.0153977 0.000558879
0.04 0.0169494 0.00123864
0.08 0.0183117 0.00127029
0.16 0.019101 0.00210786
0.320312 0.0211014 0.00249017
0.640938 0.0185988 0.00184517
1.28281 0.0360483 0.0098732
2.56719 0.0509013 0.0193372
5.13781 0.0971885 0.0339579
10.2828 0.189616 0.0551666
20.5806 0.305606 0.0587669
41.1912 0.603204 0.0455275
82.4425 1.1221 0.0876696
165.006 2.10045 0.192422
330.254 3.92428 0.190032
660.993 8.161 0.376459
1322.96 16.2996 0.687576
2647.86 32.3786 1.23365
5299.6 72.1814 2.47755
10607 151.879 5.093
