# Supplementary material for: Interplay of Hydropathy and Heterogeneous Diffusion in the Molecular Transport within Lamellar Lipid Mesophases
Source: Pharmaceutics. 2023 Feb 8;15(2):573. doi: 10.3390/pharmaceutics15020573 (PMC9959094; doi:10.3390/pharmaceutics15020573)
Supplement: Supplementary file 1 [file pharmaceutics-15-00573-s001.zip › Figure 2/8kBT_positive_MSD_parallel]

0.0003125 0.00125921 5.35888e-05
0.000625 0.00263629 0.000152112
0.00125 0.00505919 0.000223719
0.0025 0.0097677 0.000510205
0.005 0.020053 0.000971429
0.01 0.040087 0.00174024
0.02 0.0841111 0.00374782
0.04 0.153543 0.00623544
0.08 0.316631 0.0155629
0.16 0.634154 0.0232012
0.320312 1.32552 0.0494067
0.640938 2.62978 0.134474
1.28281 5.16242 0.261452
2.56719 10.0236 0.424095
5.13781 20.4524 1.02393
10.2828 41.2173 2.07798
20.5806 84.2953 3.54053
41.1912 174.723 8.72304
82.4425 349.681 11.1528
165.006 688.077 22.1978
330.254 1373.41 58.0687
660.993 2679.76 94.1238
1322.96 5263.26 217.949
2647.86 10416.6 435.428
5299.6 20519.2 925.634
10607 41833.3 1402.7
