# Supplementary material for: Interplay of Hydropathy and Heterogeneous Diffusion in the Molecular Transport within Lamellar Lipid Mesophases
Source: Pharmaceutics. 2023 Feb 8;15(2):573. doi: 10.3390/pharmaceutics15020573 (PMC9959094; doi:10.3390/pharmaceutics15020573)
Supplement: Supplementary file 1 [file pharmaceutics-15-00573-s001.zip › Figure 2/8kBT_positive_MSD_perpendicular]

0.0003125 0.000635654 1.74081e-05
0.000625 0.00132519 5.14702e-05
0.00125 0.0025133 8.81694e-05
0.0025 0.00509641 0.000233386
0.005 0.0102433 0.000388508
0.01 0.0201314 0.000713526
0.02 0.0374531 0.00126074
0.04 0.071177 0.00304033
0.08 0.140788 0.00660451
0.16 0.267855 0.00996851
0.320312 0.429384 0.0199225
0.640938 0.647279 0.0267246
1.28281 0.985082 0.056665
2.56719 1.09232 0.0452268
5.13781 1.20353 0.0483184
10.2828 1.3093 0.0811585
20.5806 1.4542 0.0936748
41.1912 1.6404 0.0957519
82.4425 2.39755 0.164349
165.006 3.32745 0.236691
330.254 5.32553 0.409086
660.993 8.54585 0.208574
1322.96 17.0241 0.887755
2647.86 34.8683 1.58266
5299.6 69.3119 2.86788
10607 148.443 7.20459
