# Supplementary material for: Interplay of Hydropathy and Heterogeneous Diffusion in the Molecular Transport within Lamellar Lipid Mesophases
Source: Pharmaceutics. 2023 Feb 8;15(2):573. doi: 10.3390/pharmaceutics15020573 (PMC9959094; doi:10.3390/pharmaceutics15020573)
Supplement: Supplementary file 1 [file pharmaceutics-15-00573-s001.zip › Figure 3/Panel_a_negative_parallel]

10 0.736197 0.00596935
9 0.635964 0.00405979
8 0.714476 0.005029
7 0.673198 0.00359829
6 0.737499 0.00257452
5 0.6594 0.00177625
4 0.66724 0.00578826
3 0.729351 0.00626402
2 0.790139 0.00496103
1 0.692025 0.00378542
