# Supplementary material for: Interplay of Hydropathy and Heterogeneous Diffusion in the Molecular Transport within Lamellar Lipid Mesophases
Source: Pharmaceutics. 2023 Feb 8;15(2):573. doi: 10.3390/pharmaceutics15020573 (PMC9959094; doi:10.3390/pharmaceutics15020573)
Supplement: Supplementary file 1 [file pharmaceutics-15-00573-s001.zip › Figure 3/Panel_a_negative_perpendicular]

10 0.000788795 5.85252e-06
9 0.00185464 1.26674e-05
8 0.00423419 3.04795e-05
7 0.0114549 4.87137e-05
6 0.0285023 8.7773e-05
5 0.0636667 0.000166005
4 0.153559 0.00110112
3 0.302693 0.00178837
2 0.522529 0.00308219
1 0.644934 0.00323409
