# Supplementary material for: Interplay of Hydropathy and Heterogeneous Diffusion in the Molecular Transport within Lamellar Lipid Mesophases
Source: Pharmaceutics. 2023 Feb 8;15(2):573. doi: 10.3390/pharmaceutics15020573 (PMC9959094; doi:10.3390/pharmaceutics15020573)
Supplement: Supplementary file 1 [file pharmaceutics-15-00573-s001.zip › Figure 3/Panel_a_positive_parallel]

1 0.669677 0.00305326
2 0.687389 0.00416172
3 0.711137 0.00303512
4 0.640886 0.00379762
5 0.689217 0.00688385
6 0.752164 0.00289101
7 0.682623 0.00526213
8 0.733831 0.00511949
9 0.662183 0.00659364
10 0.727433 0.00619223
