# Supplementary material for: Interplay of Hydropathy and Heterogeneous Diffusion in the Molecular Transport within Lamellar Lipid Mesophases
Source: Pharmaceutics. 2023 Feb 8;15(2):573. doi: 10.3390/pharmaceutics15020573 (PMC9959094; doi:10.3390/pharmaceutics15020573)
Supplement: Supplementary file 1 [file pharmaceutics-15-00573-s001.zip › Figure 3/Panel_a_positive_perpendicular]

1 0.590583 0.00356318
2 0.47383 0.00311911
3 0.299521 0.00144325
4 0.146322 0.000994007
5 0.0718193 0.000774627
6 0.0302329 0.00013333
7 0.0119344 6.39265e-05
8 0.00432215 2.94206e-05
9 0.00187069 1.14066e-05
10 0.000752773 7.02912e-06
