# Supplementary material for: Interplay of Hydropathy and Heterogeneous Diffusion in the Molecular Transport within Lamellar Lipid Mesophases
Source: Pharmaceutics. 2023 Feb 8;15(2):573. doi: 10.3390/pharmaceutics15020573 (PMC9959094; doi:10.3390/pharmaceutics15020573)
Supplement: Supplementary file 1 [file pharmaceutics-15-00573-s001.zip › Figure 3/Panel_b_negative_parallel]

10 0.67358 0.00447821
9 0.783055 0.00503083
8 0.733313 0.00467489
7 0.661421 0.00428528
6 0.767396 0.00393114
5 0.739011 0.00235068
4 0.65152 0.00162597
3 0.724808 0.00432266
2 0.734909 0.00414602
1 0.688572 0.00416295
