# Supplementary material for: Interplay of Hydropathy and Heterogeneous Diffusion in the Molecular Transport within Lamellar Lipid Mesophases
Source: Pharmaceutics. 2023 Feb 8;15(2):573. doi: 10.3390/pharmaceutics15020573 (PMC9959094; doi:10.3390/pharmaceutics15020573)
Supplement: Supplementary file 1 [file pharmaceutics-15-00573-s001.zip › Figure 3/Panel_b_negative_perpendicular]

10 0.000148527 1.08214e-06
9 0.000422443 3.0633e-06
8 0.00105051 6.06347e-06
7 0.00287956 2.44358e-05
6 0.00726187 4.70015e-05
5 0.0226928 7.7238e-05
4 0.0531062 0.000116127
3 0.136269 0.000882203
2 0.290942 0.0020037
1 0.63141 0.00365067
