# Supplementary material for: Interplay of Hydropathy and Heterogeneous Diffusion in the Molecular Transport within Lamellar Lipid Mesophases
Source: Pharmaceutics. 2023 Feb 8;15(2):573. doi: 10.3390/pharmaceutics15020573 (PMC9959094; doi:10.3390/pharmaceutics15020573)
Supplement: Supplementary file 1 [file pharmaceutics-15-00573-s001.zip › Figure 3/Panel_b_positive_parallel]

1 0.668957 0.00337338
2 0.675803 0.00355811
3 0.682251 0.00444501
4 0.684801 0.00165509
5 0.651677 0.00242901
6 0.715554 0.00433012
7 0.664477 0.00414039
8 0.704361 0.00432
9 0.690122 0.00481439
10 0.658063 0.00522026
