# Supplementary material for: Interplay of Hydropathy and Heterogeneous Diffusion in the Molecular Transport within Lamellar Lipid Mesophases
Source: Pharmaceutics. 2023 Feb 8;15(2):573. doi: 10.3390/pharmaceutics15020573 (PMC9959094; doi:10.3390/pharmaceutics15020573)
Supplement: Supplementary file 1 [file pharmaceutics-15-00573-s001.zip › Figure 3/Panel_b_positive_perpendicular]

1 0.588122 0.00420934
2 0.315264 0.00182997
3 0.13994 0.000871633
4 0.0526414 0.000156575
5 0.0213538 7.29064e-05
6 0.00807562 5.74273e-05
7 0.00295459 1.92478e-05
8 0.00108901 6.40556e-06
9 0.000410228 3.12551e-06
10 0.00014617 1.33662e-06
