# Supplementary material for: Interplay of Hydropathy and Heterogeneous Diffusion in the Molecular Transport within Lamellar Lipid Mesophases
Source: Pharmaceutics. 2023 Feb 8;15(2):573. doi: 10.3390/pharmaceutics15020573 (PMC9959094; doi:10.3390/pharmaceutics15020573)
Supplement: Supplementary file 1 [file pharmaceutics-15-00573-s001.zip › Figure 4/D_parallel]

0.01 0.153385 0.000289317
0.03 0.168397 0.000171686
0.05 0.185587 0.000162882
0.08 0.212346 0.000729117
0.1 0.224083 0.000576972
0.15 0.274747 0.000556115
0.2 0.321603 0.000625242
0.25 0.364538 0.0006051
0.3 0.400998 0.000831725
0.35 0.43691 0.000765122
0.4 0.49113 0.000796898
0.45 0.534207 0.00102032
0.5 0.578847 0.00115239
0.55 0.604897 0.00100063
0.6 0.67018 0.0010652
0.65 0.703383 0.00106702
0.7 0.7326 0.000972365
0.75 0.777235 0.00150624
0.8 0.826233 0.00146319
0.85 0.860032 0.00155162
0.9 0.910415 0.00153479
0.95 0.941738 0.00144866
