# Supplementary material for: Interplay of Hydropathy and Heterogeneous Diffusion in the Molecular Transport within Lamellar Lipid Mesophases
Source: Pharmaceutics. 2023 Feb 8;15(2):573. doi: 10.3390/pharmaceutics15020573 (PMC9959094; doi:10.3390/pharmaceutics15020573)
Supplement: Supplementary file 1 [file pharmaceutics-15-00573-s001.zip › Figure 5/Panel_a]

-5 -5 0.0316391 0.000127652
-5 -4 0.0679555 0.000296705
-5 -3 0.108013 0.000958635
-5 -2 0.128596 0.000794355
-5 -1 0.128901 0.000728565
-5 0 0.107054 0.0008769
-5 1 0.0521375 0.000133232
-5 2 0.0226081 0.000110803
-5 3 0.0100978 7.88315e-05
-5 4 0.00341654 2.39308e-05
-5 5 0.00133358 1.12354e-05
-4 -5 0.0395255 0.00022151
-4 -4 0.085107 0.000222547
-4 -3 0.157182 0.00096421
-4 -2 0.265432 0.0014277
-4 -1 0.276178 0.00161993
-4 0 0.208886 0.00141555
-4 1 0.131309 0.000801085
-4 2 0.052252 0.000148592
-4 3 0.0219492 9.8039e-05
-4 4 0.0085688 6.9172e-05
-4 5 0.00345997 1.75809e-05
-3 -5 0.0359975 0.000112527
-3 -4 0.0959015 0.000335155
-3 -3 0.228275 0.00123043
-3 -2 0.330473 0.00246825
-3 -1 0.481161 0.00339378
-3 0 0.433675 0.0021626
-3 1 0.250676 0.00134424
-3 2 0.1165 0.00115774
-3 3 0.051317 0.000176115
-3 4 0.0161324 9.74985e-05
-3 5 0.00715825 4.65152e-05
-2 -5 0.0398123 0.000113265
-2 -4 0.0941455 0.000292385
-2 -3 0.22389 0.00136107
-2 -2 0.457105 0.00324698
-2 -1 0.677475 0.00323685
-2 0 0.772035 0.00509885
-2 1 0.438568 0.00355686
-2 2 0.237806 0.00140971
-2 3 0.0922685 0.000255032
-2 4 0.0341916 0.000102604
-2 5 0.0140348 7.6225e-05
-1 -5 0.0331212 0.000101707
-1 -4 0.09012 0.000212066
-1 -3 0.218641 0.00153008
-1 -2 0.408632 0.00274795
-1 -1 0.84343 0.0061155
-1 0 1.0365 0.0057472
-1 1 0.681865 0.0033686
-1 2 0.343326 0.00248375
-1 3 0.138437 0.0009752
-1 4 0.058427 0.000147068
-1 5 0.0233852 8.2166e-05
0 -5 0.0299371 0.000128563
0 -4 0.078122 0.000189202
0 -3 0.203909 0.00111061
0 -2 0.442491 0.00225774
0 -1 0.755275 0.0054274
0 0 0.940585 0.00473612
0 1 0.726775 0.00467884
0 2 0.448342 0.00251493
0 3 0.188529 0.00105393
0 4 0.0772525 0.000230296
0 5 0.0320105 0.000144357
1 -5 0.0227661 6.12555e-05
1 -4 0.0590885 0.000148
1 -3 0.152341 0.0010853
1 -2 0.347984 0.00139501
1 -1 0.67954 0.00295492
1 0 0.853815 0.00473174
1 1 0.83624 0.0054858
1 2 0.43013 0.00256773
1 3 0.21336 0.00110577
1 4 0.0919705 0.000143282
1 5 0.037029 0.000142758
2 -5 0.016295 0.000101609
2 -4 0.0369011 0.000126428
2 -3 0.0894145 0.000293717
2 -2 0.202728 0.00140015
2 -1 0.441275 0.0028097
2 0 0.644525 0.0049486
2 1 0.703545 0.00406674
2 2 0.52435 0.0033707
2 3 0.222566 0.00151256
2 4 0.100861 0.000248242
2 5 0.0404456 9.24995e-05
3 -5 0.0074063 5.18445e-05
3 -4 0.0185475 8.50715e-05
3 -3 0.0456865 0.000155912
3 -2 0.113374 0.000728995
3 -1 0.243042 0.00150796
3 0 0.381408 0.00246225
3 1 0.51395 0.00347109
3 2 0.395008 0.00214197
3 3 0.222584 0.00164056
3 4 0.092481 0.000169127
3 5 0.0363503 0.00014697
4 -5 0.00311469 2.86944e-05
4 -4 0.00889635 7.17685e-05
4 -3 0.020067 0.000115991
4 -2 0.0505855 0.000127364
4 -1 0.106607 0.00084197
4 0 0.194223 0.00145468
4 1 0.285304 0.00169214
4 2 0.245628 0.00166002
4 3 0.173246 0.00125485
4 4 0.081767 0.000264876
4 5 0.0396244 0.000138098
5 -5 0.00131822 7.82925e-06
5 -4 0.00370507 3.78601e-05
5 -3 0.0091762 7.238e-05
5 -2 0.0223166 7.68415e-05
5 -1 0.0512035 0.000149952
5 0 0.0945505 0.000149243
5 1 0.141346 0.00114455
5 2 0.13979 0.00098381
5 3 0.117625 0.00111773
5 4 0.0692385 0.000189624
5 5 0.0333438 8.88475e-05
