# Supplementary material for: Interplay of Hydropathy and Heterogeneous Diffusion in the Molecular Transport within Lamellar Lipid Mesophases
Source: Pharmaceutics. 2023 Feb 8;15(2):573. doi: 10.3390/pharmaceutics15020573 (PMC9959094; doi:10.3390/pharmaceutics15020573)
Supplement: Supplementary file 1 [file pharmaceutics-15-00573-s001.zip › Figure 5/Panel_b]

-5 -5 0.0080071 5.7374e-05
-5 -4 0.0138436 0.000100558
-5 -3 0.0218295 7.75265e-05
-5 -2 0.0232182 0.000118079
-5 -1 0.0198099 9.7737e-05
-5 0 0.0120309 7.71325e-05
-5 1 0.00617635 4.31666e-05
-5 2 0.00217368 1.55971e-05
-5 3 0.000804625 5.84465e-06
-5 4 0.00033582 3.4147e-06
-5 5 0.000135385 1.25803e-06
-4 -5 0.00816165 4.499e-05
-4 -4 0.0176884 8.32115e-05
-4 -3 0.0369797 0.000150439
-4 -2 0.0457929 0.000150689
-4 -1 0.0391435 0.000171047
-4 0 0.0243951 0.000101935
-4 1 0.0119764 8.70125e-05
-4 2 0.00470802 4.02846e-05
-4 3 0.00190274 1.82105e-05
-4 4 0.00071408 6.80555e-06
-4 5 0.000303104 2.29221e-06
-3 -5 0.007783 4.7023e-05
-3 -4 0.0205863 7.37445e-05
-3 -3 0.0372246 0.000138604
-3 -2 0.0604095 0.000155703
-3 -1 0.0644975 0.000124466
-3 0 0.0508905 0.000157416
-3 1 0.0249977 0.000109132
-3 2 0.01058 9.8018e-05
-3 3 0.0045953 2.62035e-05
-3 4 0.00177419 1.16718e-05
-3 5 0.00073535 6.4524e-06
-2 -5 0.0080398 5.95515e-05
-2 -4 0.0187056 9.08535e-05
-2 -3 0.0429701 0.000174559
-2 -2 0.0764565 0.000209797
-2 -1 0.092838 0.000224733
-2 0 0.0868595 0.00021586
-2 1 0.0479022 0.000109454
-2 2 0.0212443 5.86065e-05
-2 3 0.00779635 5.8617e-05
-2 4 0.00337457 2.88163e-05
-2 5 0.00120341 7.48265e-06
-1 -5 0.0062319 4.12301e-05
-1 -4 0.0165532 0.000113252
-1 -3 0.038061 0.000155955
-1 -2 0.0772795 0.0002749
-1 -1 0.10196 0.00107014
-1 0 0.107187 0.000983715
-1 1 0.0657445 0.000177148
-1 2 0.0314983 0.000104612
-1 3 0.0134569 7.6903e-05
-1 4 0.00486935 3.86753e-05
-1 5 0.00190022 1.84037e-05
0 -5 0.00482944 3.18976e-05
0 -4 0.013064 0.000117044
0 -3 0.0283746 8.29565e-05
0 -2 0.0617905 0.000187786
0 -1 0.0965115 0.000256174
0 0 0.1234 0.000905455
0 1 0.078905 0.000242728
0 2 0.0397393 0.000114434
0 3 0.0170627 6.1319e-05
0 4 0.00730625 4.60824e-05
0 5 0.00276604 2.09675e-05
1 -5 0.00276123 2.26285e-05
1 -4 0.00751615 7.19415e-05
1 -3 0.017791 0.000139057
1 -2 0.0411538 0.0001003
1 -1 0.0676985 0.000148556
1 0 0.092848 0.000199091
1 1 0.080839 0.000113572
1 2 0.0439582 0.00012995
1 3 0.0218502 0.000109759
1 4 0.0096133 6.4361e-05
1 5 0.0029609 2.31346e-05
2 -5 0.00148875 1.10073e-05
2 -4 0.00405419 4.18218e-05
2 -3 0.0107416 7.7819e-05
2 -2 0.024723 0.00014418
2 -1 0.0515985 0.000120789
2 0 0.0700075 0.000211551
2 1 0.0645 0.000202345
2 2 0.0396836 0.000147189
2 3 0.0236549 0.000117849
2 4 0.0084055 6.4348e-05
2 5 0.00343953 3.4504e-05
3 -5 0.00062997 4.71066e-06
3 -4 0.00183064 1.12575e-05
3 -3 0.00533215 3.69638e-05
3 -2 0.0111434 6.0994e-05
3 -1 0.0266374 9.88545e-05
3 0 0.0380289 0.000141696
3 1 0.0441775 0.000135973
3 2 0.0371117 0.000109451
3 3 0.0200235 9.31165e-05
3 4 0.00878285 5.92535e-05
3 5 0.00367064 1.98541e-05
4 -5 0.00031676 1.8212e-06
4 -4 0.000782255 5.45525e-06
4 -3 0.00203192 1.34742e-05
4 -2 0.00502855 3.55266e-05
4 -1 0.0108448 8.0577e-05
4 0 0.019125 9.09e-05
4 1 0.026288 9.9384e-05
4 2 0.022874 8.2678e-05
4 3 0.0168872 7.7377e-05
4 4 0.00852765 8.1554e-05
4 5 0.00354934 3.08216e-05
5 -5 0.000121885 7.3659e-07
5 -4 0.000352376 3.55628e-06
5 -3 0.000815745 6.25975e-06
5 -2 0.00222435 1.85693e-05
5 -1 0.0044477 3.6185e-05
5 0 0.00849495 7.6356e-05
5 1 0.0139556 7.1207e-05
5 2 0.0124449 7.3932e-05
5 3 0.0088211 4.91047e-05
5 4 0.00610405 5.3961e-05
5 5 0.00304455 2.32907e-05
