# Supplementary material for: Interplay of Hydropathy and Heterogeneous Diffusion in the Molecular Transport within Lamellar Lipid Mesophases
Source: Pharmaceutics. 2023 Feb 8;15(2):573. doi: 10.3390/pharmaceutics15020573 (PMC9959094; doi:10.3390/pharmaceutics15020573)
Supplement: Supplementary file 1 [file pharmaceutics-15-00573-s001.zip › Figure 6/Panel_a]

-5 -5 0.0942768 0.000730558
-5 -4 0.0890983 0.00065387
-5 -3 0.0982868 0.000387325
-5 -2 0.0897825 0.000378935
-5 -1 0.104666 0.000405423
-5 0 0.0970405 0.000595067
-5 1 0.087069 0.00102834
-5 2 0.097138 0.00086619
-5 3 0.103705 0.000677292
-5 4 0.102753 0.000531952
-5 5 0.106152 0.000542667
-4 -5 0.10011 0.000837205
-4 -4 0.0902995 0.000549895
-4 -3 0.0987802 0.000344415
-4 -2 0.106995 0.000340945
-4 -1 0.11143 0.000304335
-4 0 0.102812 0.000411042
-4 1 0.107353 0.00079603
-4 2 0.120389 0.000924728
-4 3 0.114756 0.000840882
-4 4 0.117232 0.000792678
-4 5 0.126191 0.000579068
-3 -5 0.0931503 0.00072608
-3 -4 0.0917728 0.00044797
-3 -3 0.105738 0.000328858
-3 -2 0.113398 0.00037325
-3 -1 0.120622 0.000351988
-3 0 0.137501 0.000323
-3 1 0.149945 0.000673778
-3 2 0.138274 0.000969542
-3 3 0.153152 0.00096568
-3 4 0.143434 0.00126168
-3 5 0.156777 0.00120961
-2 -5 0.0909517 0.00074092
-2 -4 0.0964582 0.00041293
-2 -3 0.102107 0.00029324
-2 -2 0.116345 0.00035643
-2 -1 0.134174 0.000348583
-2 0 0.170741 0.000414765
-2 1 0.185835 0.000542425
-2 2 0.200173 0.000919978
-2 3 0.187325 0.00120347
-2 4 0.207192 0.00152958
-2 5 0.2292 0.00138765
-1 -5 0.0854845 0.00069464
-1 -4 0.0974915 0.000538305
-1 -3 0.108263 0.000385575
-1 -2 0.121605 0.000309045
-1 -1 0.14832 0.00171663
-1 0 0.200766 0.00197093
-1 1 0.239992 0.00072125
-1 2 0.26693 0.000931558
-1 3 0.282535 0.00156331
-1 4 0.27689 0.00156912
-1 5 0.265858 0.00198911
0 -5 0.093523 0.0007438
0 -4 0.0926862 0.000585407
0 -3 0.103443 0.000326075
0 -2 0.117772 0.000360733
0 -1 0.167135 0.000431055
0 0 0.250067 0.00204578
0 1 0.26595 0.000714875
0 2 0.327263 0.000964095
0 3 0.371453 0.00158243
0 4 0.323545 0.00218626
0 5 0.343907 0.00218549
1 -5 0.095078 0.000701462
1 -4 0.0955755 0.000497435
1 -3 0.10354 0.000402222
1 -2 0.125577 0.000489312
1 -1 0.156589 0.00032654
1 0 0.235548 0.000724313
1 1 0.30081 0.000706557
1 2 0.357005 0.00115157
1 3 0.385975 0.00160895
1 4 0.400487 0.00371915
1 5 0.404747 0.00269503
2 -5 0.0910693 0.00064193
2 -4 0.0938845 0.000453287
2 -3 0.104239 0.000584662
2 -2 0.130151 0.000536288
2 -1 0.164043 0.0006259
2 0 0.240936 0.0008764
2 1 0.328205 0.00092354
2 2 0.369387 0.00131295
2 3 0.4418 0.00246216
2 4 0.416005 0.00271623
2 5 0.439 0.0031546
3 -5 0.0971277 0.000673598
3 -4 0.097425 0.00073324
3 -3 0.10898 0.000919613
3 -2 0.131018 0.000717773
3 -1 0.181393 0.00079239
3 0 0.239978 0.000939095
3 1 0.346338 0.000865455
3 2 0.39396 0.00139703
3 3 0.456955 0.00197712
3 4 0.426268 0.00371558
3 5 0.480067 0.00323735
4 -5 0.0977807 0.000843515
4 -4 0.106681 0.000956935
4 -3 0.103697 0.000801225
4 -2 0.128164 0.00103951
4 -1 0.176718 0.00135893
4 0 0.256645 0.00135887
4 1 0.34262 0.00167047
4 2 0.4175 0.00178509
4 3 0.448362 0.00147645
4 4 0.477932 0.0028997
4 5 0.461423 0.00376205
5 -5 0.088971 0.00062102
5 -4 0.0998302 0.000641222
5 -3 0.107426 0.000623738
5 -2 0.125505 0.00103804
5 -1 0.160671 0.0014062
5 0 0.266908 0.00183132
5 1 0.381355 0.00263968
5 2 0.448927 0.0029569
5 3 0.440312 0.00331542
5 4 0.461345 0.0025907
5 5 0.468882 0.0030287
