# Supplementary material for: Interplay of Hydropathy and Heterogeneous Diffusion in the Molecular Transport within Lamellar Lipid Mesophases
Source: Pharmaceutics. 2023 Feb 8;15(2):573. doi: 10.3390/pharmaceutics15020573 (PMC9959094; doi:10.3390/pharmaceutics15020573)
Supplement: Supplementary file 1 [file pharmaceutics-15-00573-s001.zip › Figure 6/Panel_b_extended_set]

4.26228 0.0900101
3.82918 0.0900274
3.3963 0.0900741
2.96373 0.0902007
2.5316 0.0905424
-1.52835 0.514052
-2.02835 0.534736
-2.52653 0.54169
