# Supplementary material for: Interplay of Hydropathy and Heterogeneous Diffusion in the Molecular Transport within Lamellar Lipid Mesophases
Source: Pharmaceutics. 2023 Feb 8;15(2):573. doi: 10.3390/pharmaceutics15020573 (PMC9959094; doi:10.3390/pharmaceutics15020573)
Supplement: Supplementary file 1 [file pharmaceutics-15-00573-s001.zip › Figure 6/Panel_b_simulations]

2.10015 0.0942768
2.04013 0.10011
2.00896 0.0931503
1.99228 0.0909517
1.9827 0.0854845
1.97668 0.093523
1.97254 0.095078
1.96948 0.0910693
1.96709 0.0971277
1.96514 0.0977807
1.9635 0.088971
1.78342 0.0890983
1.66985 0.0902995
1.60842 0.0917728
1.57638 0.0964582
1.55919 0.0974915
1.54932 0.0926862
1.54796 0.0982868
1.54312 0.0955755
1.53887 0.0938845
1.53573 0.097425
1.53328 0.106681
1.53129 0.0998302
1.39805 0.0897825
1.35737 0.0987802
1.31245 0.104666
1.2643 0.0970405
1.24159 0.105738
1.23526 0.087069
1.21573 0.097138
1.20117 0.103705
1.1895 0.102753
1.17969 0.106152
1.17842 0.102107
1.14522 0.108263
1.12774 0.106995
1.12732 0.103443
1.11699 0.10354
1.11049 0.104239
1.10604 0.10898
1.10276 0.103697
1.1002 0.107426
0.983496 0.11143
0.935369 0.113398
0.902079 0.102812
0.856655 0.107353
0.829396 0.120389
0.817224 0.116345
0.811124 0.114756
0.797549 0.117232
0.786684 0.126191
0.751939 0.121605
0.717178 0.117772
0.714109 0.120622
0.698202 0.125577
0.687138 0.130151
0.680121 0.131018
0.675287 0.128164
0.671713 0.125505
0.577744 0.137501
0.520946 0.134174
0.501986 0.149945
0.460174 0.138274
0.435255 0.153152
0.418627 0.143434
0.406316 0.156777
0.400671 0.14832
0.332942 0.167135
0.312402 0.170741
0.296071 0.156589
0.275461 0.164043
0.263164 0.181393
0.255207 0.176718
0.249639 0.160671
0.187466 0.185835
0.121073 0.200766
0.119614 0.200173
0.0827188 0.187325
0.0609347 0.207192
0.0464883 0.2292
-4.82164e-17 0.250067
-0.0675367 0.239992
-0.070071 0.235548
-0.109631 0.240936
-0.132688 0.239978
-0.147044 0.256645
-0.156699 0.266908
-0.175767 0.26693
-0.232674 0.282535
-0.2513 0.26595
-0.262993 0.27689
-0.280675 0.265858
-0.369552 0.30081
-0.409607 0.327263
-0.440612 0.328205
-0.482999 0.346338
-0.494936 0.371453
-0.50936 0.34262
-0.526887 0.381355
-0.53791 0.323545
-0.56023 0.343907
-0.576106 0.357005
-0.684884 0.369387
-0.693808 0.385975
-0.752424 0.400487
-0.75344 0.39396
-0.780548 0.404747
-0.79742 0.4175
-0.827163 0.448927
-0.832283 0.4418
-0.906728 0.416005
-0.924286 0.456955
-0.940979 0.439
-0.985653 0.448362
-1.01246 0.426268
-1.02836 0.440312
-1.05234 0.480067
-1.08486 0.477932
-1.12958 0.461423
-1.13638 0.461345
-1.18519 0.468882
