# Supplementary material for: Interplay of Hydropathy and Heterogeneous Diffusion in the Molecular Transport within Lamellar Lipid Mesophases
Source: Pharmaceutics. 2023 Feb 8;15(2):573. doi: 10.3390/pharmaceutics15020573 (PMC9959094; doi:10.3390/pharmaceutics15020573)
Supplement: Supplementary file 1 [file pharmaceutics-15-00573-s001.zip › Figure 7/Panel_a/Ala]

-3.315 0
-3.305 0
-3.295 0
-3.285 0
-3.275 0
-3.265 0
-3.255 0
-3.245 0
-3.235 0
-3.225 0
-3.215 0
-3.205 0
-3.195 0
-3.185 0
-3.175 0
-3.165 0
-3.155 0
-3.145 0.000128963
-3.135 0.000864906
-3.125 0.00151891
-3.115 0.002021
-3.105 0.00230123
-3.095 0.00228961
-3.085 0.00191619
-3.075 0.001111
-3.065 -0.000546701
-3.055 -0.00520746
-3.045 -0.010388
-3.035 -0.0159461
-3.025 -0.0217396
-3.015 -0.0276263
-3.005 -0.0334641
-2.995 -0.0391107
-2.985 -0.044424
-2.975 -0.0492618
-2.965 -0.0525614
-2.955 -0.0540152
-2.945 -0.0549237
-2.935 -0.055318
-2.925 -0.0552296
-2.915 -0.0546896
-2.905 -0.0537293
-2.895 -0.0523799
-2.885 -0.0519644
-2.875 -0.0519419
-2.865 -0.0513638
-2.855 -0.0500731
-2.845 -0.0479127
-2.835 -0.0447255
-2.825 -0.0403544
-2.815 -0.0346424
-2.805 -0.0270301
-2.795 -0.0143502
-2.785 -0.000381805
-2.775 0.014663
-2.765 0.0305719
-2.755 0.0471328
-2.745 0.0641334
-2.735 0.0813615
-2.725 0.0976493
-2.715 0.112976
-2.705 0.128137
-2.695 0.143096
-2.685 0.157818
-2.675 0.172268
-2.665 0.18641
-2.655 0.200208
-2.645 0.213285
-2.635 0.22562
-2.625 0.237594
-2.615 0.249235
-2.605 0.26057
-2.595 0.271627
-2.585 0.282433
-2.575 0.293016
-2.565 0.302932
-2.555 0.311066
-2.545 0.319423
-2.535 0.328257
-2.525 0.337822
-2.515 0.348371
-2.505 0.360158
-2.495 0.373933
-2.485 0.393088
-2.475 0.413738
-2.465 0.435648
-2.455 0.458587
-2.445 0.482321
-2.435 0.506617
-2.425 0.531242
-2.415 0.553474
-2.405 0.57502
-2.395 0.596618
-2.385 0.618339
-2.375 0.640251
-2.365 0.662425
-2.355 0.684931
-2.345 0.707838
-2.335 0.730586
-2.325 0.752287
-2.315 0.774889
-2.305 0.798666
-2.295 0.823889
-2.285 0.850832
-2.275 0.879767
-2.265 0.910967
-2.255 0.946481
-2.245 0.990202
-2.235 1.03576
-2.225 1.08264
-2.215 1.1303
-2.205 1.17821
-2.195 1.22585
-2.185 1.27238
-2.175 1.31582
-2.165 1.35761
-2.155 1.39744
-2.145 1.43501
-2.135 1.47003
-2.125 1.50219
-2.115 1.53119
-2.105 1.55727
-2.095 1.58052
-2.085 1.59937
-2.075 1.61335
-2.065 1.62197
-2.055 1.62473
-2.045 1.62115
-2.035 1.60434
-2.025 1.57859
-2.015 1.54715
-2.005 1.51076
-1.995 1.47016
-1.985 1.4261
-1.975 1.3798
-1.965 1.33635
-1.955 1.29124
-1.945 1.24459
-1.935 1.19652
-1.925 1.14717
-1.915 1.09667
-1.905 1.04513
-1.895 0.993636
-1.885 0.943735
-1.875 0.892662
-1.865 0.840181
-1.855 0.786053
-1.845 0.730041
-1.835 0.671908
-1.825 0.611416
-1.815 0.543732
-1.805 0.473383
-1.795 0.40104
-1.785 0.327025
-1.775 0.251659
-1.765 0.175261
-1.755 0.0981535
-1.745 0.0225218
-1.735 -0.0519948
-1.725 -0.126735
-1.715 -0.201711
-1.705 -0.276937
-1.695 -0.352426
-1.685 -0.42819
-1.675 -0.504244
-1.665 -0.58193
-1.655 -0.660201
-1.645 -0.738472
-1.635 -0.816578
-1.625 -0.894353
-1.615 -0.971631
-1.605 -1.04825
-1.595 -1.12426
-1.585 -1.20026
-1.575 -1.27494
-1.565 -1.34799
-1.555 -1.41911
-1.545 -1.488
-1.535 -1.55437
-1.525 -1.61791
-1.515 -1.67443
-1.505 -1.72711
-1.495 -1.77696
-1.485 -1.82417
-1.475 -1.86897
-1.465 -1.91156
-1.455 -1.95214
-1.445 -1.99104
-1.435 -2.02868
-1.425 -2.06488
-1.415 -2.09981
-1.405 -2.13363
-1.395 -2.1665
-1.385 -2.19859
-1.375 -2.23005
-1.365 -2.26277
-1.355 -2.29586
-1.345 -2.32835
-1.335 -2.36015
-1.325 -2.39114
-1.315 -2.42121
-1.305 -2.45026
-1.295 -2.47812
-1.285 -2.5043
-1.275 -2.52918
-1.265 -2.55272
-1.255 -2.57487
-1.245 -2.59556
-1.235 -2.61475
-1.225 -2.63237
-1.215 -2.64809
-1.205 -2.6619
-1.195 -2.67408
-1.185 -2.68464
-1.175 -2.69356
-1.165 -2.70087
-1.155 -2.70656
-1.145 -2.71065
-1.135 -2.71124
-1.125 -2.71031
-1.115 -2.70817
-1.105 -2.70502
-1.095 -2.70108
-1.085 -2.69655
-1.075 -2.69163
-1.065 -2.68675
-1.055 -2.68306
-1.045 -2.67943
-1.035 -2.67591
-1.025 -2.67257
-1.015 -2.66946
-1.005 -2.66664
-0.995 -2.66417
-0.985 -2.66178
-0.975 -2.65981
-0.965 -2.65845
-0.955 -2.65782
-0.945 -2.65802
-0.935 -2.65915
-0.925 -2.66133
-0.915 -2.66502
-0.905 -2.67109
-0.895 -2.67832
-0.885 -2.68667
-0.875 -2.69607
-0.865 -2.70647
-0.855 -2.71782
-0.845 -2.73006
-0.835 -2.7438
-0.825 -2.75858
-0.815 -2.77391
-0.805 -2.78965
-0.795 -2.80563
-0.785 -2.82169
-0.775 -2.83768
-0.765 -2.85341
-0.755 -2.86849
-0.745 -2.88305
-0.735 -2.89698
-0.725 -2.91015
-0.715 -2.92243
-0.705 -2.9337
-0.695 -2.94383
-0.685 -2.94957
-0.675 -2.9532
-0.665 -2.95607
-0.655 -2.95851
-0.645 -2.96084
-0.635 -2.9634
-0.625 -2.9665
-0.615 -2.97131
-0.605 -2.98097
-0.595 -2.99163
-0.585 -3.00316
-0.575 -3.01542
-0.565 -3.02827
-0.555 -3.04157
-0.545 -3.05517
-0.535 -3.06891
-0.525 -3.08263
-0.515 -3.09625
-0.505 -3.10964
-0.495 -3.12268
-0.485 -3.13522
-0.475 -3.14714
-0.465 -3.15824
-0.455 -3.16663
-0.445 -3.17418
-0.435 -3.18096
-0.425 -3.18705
-0.415 -3.19252
-0.405 -3.19742
-0.395 -3.20185
-0.385 -3.20554
-0.375 -3.20791
-0.365 -3.21019
-0.355 -3.21261
-0.345 -3.21538
-0.335 -3.21871
-0.325 -3.22281
-0.315 -3.22789
-0.305 -3.23773
-0.295 -3.24905
-0.285 -3.26121
-0.275 -3.27398
-0.265 -3.28714
-0.255 -3.30047
-0.245 -3.31375
-0.235 -3.32637
-0.225 -3.33772
-0.215 -3.3485
-0.205 -3.35862
-0.195 -3.36798
-0.185 -3.37647
-0.175 -3.384
-0.165 -3.39047
-0.155 -3.39427
-0.145 -3.39556
-0.135 -3.39602
-0.125 -3.39584
-0.115 -3.39526
-0.105 -3.39447
-0.095 -3.3937
-0.085 -3.3938
-0.075 -3.39728
-0.065 -3.40097
-0.055 -3.40469
-0.045 -3.40826
-0.035 -3.41149
-0.025 -3.4142
-0.015 -3.4162
-0.005 -3.41706
0.005 -3.41706
0.015 -3.4162
0.025 -3.4142
0.035 -3.41149
0.045 -3.40826
0.055 -3.40469
0.065 -3.40097
0.075 -3.39728
0.085 -3.3938
0.095 -3.3937
0.105 -3.39447
0.115 -3.39526
0.125 -3.39584
0.135 -3.39602
0.145 -3.39556
0.155 -3.39427
0.165 -3.39047
0.175 -3.384
0.185 -3.37647
0.195 -3.36798
0.205 -3.35862
0.215 -3.3485
0.225 -3.33772
0.235 -3.32637
0.245 -3.31375
0.255 -3.30047
0.265 -3.28714
0.275 -3.27398
0.285 -3.26121
0.295 -3.24905
0.305 -3.23773
0.315 -3.22789
0.325 -3.22281
0.335 -3.21871
0.345 -3.21538
0.355 -3.21261
0.365 -3.21019
0.375 -3.20791
0.385 -3.20554
0.395 -3.20185
0.405 -3.19742
0.415 -3.19252
0.425 -3.18705
0.435 -3.18096
0.445 -3.17418
0.455 -3.16663
0.465 -3.15824
0.475 -3.14714
0.485 -3.13522
0.495 -3.12268
0.505 -3.10964
0.515 -3.09625
0.525 -3.08263
0.535 -3.06891
0.545 -3.05517
0.555 -3.04157
0.565 -3.02827
0.575 -3.01542
0.585 -3.00316
0.595 -2.99163
0.605 -2.98097
0.615 -2.97131
0.625 -2.9665
0.635 -2.9634
0.645 -2.96084
0.655 -2.95851
0.665 -2.95607
0.675 -2.9532
0.685 -2.94957
0.695 -2.94383
0.705 -2.9337
0.715 -2.92243
0.725 -2.91015
0.735 -2.89698
0.745 -2.88305
0.755 -2.86849
0.765 -2.85341
0.775 -2.83768
0.785 -2.82169
0.795 -2.80563
0.805 -2.78965
0.815 -2.77391
0.825 -2.75858
0.835 -2.7438
0.845 -2.73006
0.855 -2.71782
0.865 -2.70647
0.875 -2.69607
0.885 -2.68667
0.895 -2.67832
0.905 -2.67109
0.915 -2.66502
0.925 -2.66133
0.935 -2.65915
0.945 -2.65802
0.955 -2.65782
0.965 -2.65845
0.975 -2.65981
0.985 -2.66178
0.995 -2.66417
1.005 -2.66664
1.015 -2.66946
1.025 -2.67257
1.035 -2.67591
1.045 -2.67943
1.055 -2.68306
1.065 -2.68675
1.075 -2.69163
1.085 -2.69655
1.095 -2.70108
1.105 -2.70502
1.115 -2.70817
1.125 -2.71031
1.135 -2.71124
1.145 -2.71065
1.155 -2.70656
1.165 -2.70087
1.175 -2.69356
1.185 -2.68464
1.195 -2.67408
1.205 -2.6619
1.215 -2.64809
1.225 -2.63237
1.235 -2.61475
1.245 -2.59556
1.255 -2.57487
1.265 -2.55272
1.275 -2.52918
1.285 -2.5043
1.295 -2.47812
1.305 -2.45026
1.315 -2.42121
1.325 -2.39114
1.335 -2.36015
1.345 -2.32835
1.355 -2.29586
1.365 -2.26277
1.375 -2.23005
1.385 -2.19859
1.395 -2.1665
1.405 -2.13363
1.415 -2.09981
1.425 -2.06488
1.435 -2.02868
1.445 -1.99104
1.455 -1.95214
1.465 -1.91156
1.475 -1.86897
1.485 -1.82417
1.495 -1.77696
1.505 -1.72711
1.515 -1.67443
1.525 -1.61791
1.535 -1.55437
1.545 -1.488
1.555 -1.41911
1.565 -1.34799
1.575 -1.27494
1.585 -1.20026
1.595 -1.12426
1.605 -1.04825
1.615 -0.971631
1.625 -0.894353
1.635 -0.816578
1.645 -0.738472
1.655 -0.660201
1.665 -0.58193
1.675 -0.504244
1.685 -0.42819
1.695 -0.352426
1.705 -0.276937
1.715 -0.201711
1.725 -0.126735
1.735 -0.0519948
1.745 0.0225218
1.755 0.0981535
1.765 0.175261
1.775 0.251659
1.785 0.327025
1.795 0.40104
1.805 0.473383
1.815 0.543732
1.825 0.611416
1.835 0.671908
1.845 0.730041
1.855 0.786053
1.865 0.840181
1.875 0.892662
1.885 0.943735
1.895 0.993636
1.905 1.04513
1.915 1.09667
1.925 1.14717
1.935 1.19652
1.945 1.24459
1.955 1.29124
1.965 1.33635
1.975 1.3798
1.985 1.4261
1.995 1.47016
2.005 1.51076
2.015 1.54715
2.025 1.57859
2.035 1.60434
2.045 1.62115
2.055 1.62473
2.065 1.62197
2.075 1.61335
2.085 1.59937
2.095 1.58052
2.105 1.55727
2.115 1.53119
2.125 1.50219
2.135 1.47003
2.145 1.43501
2.155 1.39744
2.165 1.35761
2.175 1.31582
2.185 1.27238
2.195 1.22585
2.205 1.17821
2.215 1.1303
2.225 1.08264
2.235 1.03576
2.245 0.990202
2.255 0.946481
2.265 0.910967
2.275 0.879767
2.285 0.850832
2.295 0.823889
2.305 0.798666
2.315 0.774889
2.325 0.752287
2.335 0.730586
2.345 0.707838
2.355 0.684931
2.365 0.662425
2.375 0.640251
2.385 0.618339
2.395 0.596618
2.405 0.57502
2.415 0.553474
2.425 0.531242
2.435 0.506617
2.445 0.482321
2.455 0.458587
2.465 0.435648
2.475 0.413738
2.485 0.393088
2.495 0.373933
2.505 0.360158
2.515 0.348371
2.525 0.337822
2.535 0.328257
2.545 0.319423
2.555 0.311066
2.565 0.302932
2.575 0.293016
2.585 0.282433
2.595 0.271627
2.605 0.26057
2.615 0.249235
2.625 0.237594
2.635 0.22562
2.645 0.213285
2.655 0.200208
2.665 0.18641
2.675 0.172268
2.685 0.157818
2.695 0.143096
2.705 0.128137
2.715 0.112976
2.725 0.0976493
2.735 0.0813615
2.745 0.0641334
2.755 0.0471328
2.765 0.0305719
2.775 0.014663
2.785 -0.000381805
2.795 -0.0143502
2.805 -0.0270301
2.815 -0.0346424
2.825 -0.0403544
2.835 -0.0447255
2.845 -0.0479127
2.855 -0.0500731
2.865 -0.0513638
2.875 -0.0519419
2.885 -0.0519644
2.895 -0.0523799
2.905 -0.0537293
2.915 -0.0546896
2.925 -0.0552296
2.935 -0.055318
2.945 -0.0549237
2.955 -0.0540152
2.965 -0.0525614
2.975 -0.0492618
2.985 -0.044424
2.995 -0.0391107
3.005 -0.0334641
3.015 -0.0276263
3.025 -0.0217396
3.035 -0.0159461
3.045 -0.010388
3.055 -0.00520746
3.065 -0.000546701
3.075 0.001111
3.085 0.00191619
3.095 0.00228961
3.105 0.00230123
3.115 0.002021
3.125 0.00151891
3.135 0.000864906
3.145 0.000128963
3.155 0
3.165 0
3.175 0
3.185 0
3.195 0
3.205 0
3.215 0
3.225 0
3.235 0
3.245 0
3.255 0
3.265 0
3.275 0
3.285 0
3.295 0
3.305 0
3.315 0
3.325 0
