# Supplementary material for: Interplay of Hydropathy and Heterogeneous Diffusion in the Molecular Transport within Lamellar Lipid Mesophases
Source: Pharmaceutics. 2023 Feb 8;15(2):573. doi: 10.3390/pharmaceutics15020573 (PMC9959094; doi:10.3390/pharmaceutics15020573)
Supplement: Supplementary file 1 [file pharmaceutics-15-00573-s001.zip › Figure 7/Panel_a/Arg]

-3.315 0
-3.305 0
-3.295 0
-3.285 0
-3.275 0
-3.265 0
-3.255 0
-3.245 0
-3.235 0
-3.225 0
-3.215 0
-3.205 0
-3.195 0
-3.185 -0.000768355
-3.175 -0.00360072
-3.165 -0.00625926
-3.155 -0.00862987
-3.145 -0.0105984
-3.135 -0.0120508
-3.125 -0.0128729
-3.115 -0.0129506
-3.105 -0.0121698
-3.095 -0.0104164
-3.085 -0.00757614
-3.075 -0.00353505
-3.065 0.00479261
-3.055 0.0211145
-3.045 0.03875
-3.035 0.0574702
-3.025 0.0770462
-3.015 0.0972493
-3.005 0.117851
-2.995 0.138621
-2.985 0.159332
-2.975 0.179755
-2.965 0.19966
-2.955 0.21882
-2.945 0.237004
-2.935 0.253985
-2.925 0.266693
-2.915 0.274173
-2.905 0.280214
-2.895 0.284819
-2.885 0.287992
-2.875 0.289737
-2.865 0.290056
-2.855 0.288953
-2.845 0.286432
-2.835 0.282495
-2.825 0.277146
-2.815 0.270388
-2.805 0.262365
-2.795 0.254324
-2.785 0.244837
-2.775 0.233851
-2.765 0.221312
-2.755 0.207167
-2.745 0.191364
-2.735 0.173847
-2.725 0.154566
-2.715 0.133464
-2.705 0.110491
-2.695 0.0855918
-2.685 0.0587136
-2.675 0.0298031
-2.665 -0.0030504
-2.655 -0.0379919
-2.645 -0.0749668
-2.635 -0.113957
-2.625 -0.154946
-2.615 -0.197915
-2.605 -0.242847
-2.595 -0.289723
-2.585 -0.338527
-2.575 -0.38924
-2.565 -0.441846
-2.555 -0.496325
-2.545 -0.554396
-2.535 -0.615221
-2.525 -0.677711
-2.515 -0.741744
-2.505 -0.8072
-2.495 -0.873957
-2.485 -0.941895
-2.475 -1.01089
-2.465 -1.08083
-2.455 -1.15158
-2.445 -1.22302
-2.435 -1.29505
-2.425 -1.36752
-2.415 -1.43122
-2.405 -1.49458
-2.395 -1.55867
-2.385 -1.62373
-2.375 -1.68999
-2.365 -1.7577
-2.355 -1.82709
-2.345 -1.8984
-2.335 -1.97187
-2.325 -2.04772
-2.315 -2.12621
-2.305 -2.20757
-2.295 -2.29203
-2.285 -2.39613
-2.275 -2.50695
-2.265 -2.62004
-2.255 -2.73486
-2.245 -2.85091
-2.235 -2.96767
-2.225 -3.08462
-2.215 -3.20123
-2.205 -3.317
-2.195 -3.43141
-2.185 -3.54393
-2.175 -3.65405
-2.165 -3.75103
-2.155 -3.83314
-2.145 -3.91226
-2.135 -3.98871
-2.125 -4.06277
-2.115 -4.13474
-2.105 -4.20491
-2.095 -4.27357
-2.085 -4.34101
-2.075 -4.40754
-2.065 -4.47344
-2.055 -4.539
-2.045 -4.60453
-2.035 -4.67167
-2.025 -4.74175
-2.015 -4.81246
-2.005 -4.88397
-1.995 -4.95642
-1.985 -5.02998
-1.975 -5.1048
-1.965 -5.18103
-1.955 -5.25883
-1.945 -5.33835
-1.935 -5.41976
-1.925 -5.50321
-1.915 -5.58884
-1.905 -5.68526
-1.895 -5.78881
-1.885 -5.8942
-1.875 -6.00111
-1.865 -6.10919
-1.855 -6.2181
-1.845 -6.32749
-1.835 -6.43704
-1.825 -6.54639
-1.815 -6.65522
-1.805 -6.76317
-1.795 -6.86991
-1.785 -6.9751
-1.775 -7.07333
-1.765 -7.16899
-1.755 -7.26247
-1.745 -7.35364
-1.735 -7.44237
-1.725 -7.52852
-1.715 -7.61197
-1.705 -7.69258
-1.695 -7.77022
-1.685 -7.84475
-1.675 -7.91605
-1.665 -7.98397
-1.655 -8.04831
-1.645 -8.10859
-1.635 -8.16513
-1.625 -8.21782
-1.615 -8.26653
-1.605 -8.31117
-1.595 -8.3516
-1.585 -8.38772
-1.575 -8.41942
-1.565 -8.44657
-1.555 -8.46908
-1.545 -8.48682
-1.535 -8.49969
-1.525 -8.50523
-1.515 -8.50299
-1.505 -8.4958
-1.495 -8.48375
-1.485 -8.4669
-1.475 -8.44534
-1.465 -8.41914
-1.455 -8.38837
-1.445 -8.35311
-1.435 -8.31343
-1.425 -8.26942
-1.415 -8.22115
-1.405 -8.16869
-1.395 -8.11025
-1.385 -8.04717
-1.375 -7.98029
-1.365 -7.90978
-1.355 -7.83582
-1.345 -7.75857
-1.335 -7.6782
-1.325 -7.59489
-1.315 -7.50881
-1.305 -7.42012
-1.295 -7.32899
-1.285 -7.23561
-1.275 -7.14018
-1.265 -7.05184
-1.255 -6.9614
-1.245 -6.8687
-1.235 -6.77358
-1.225 -6.67585
-1.215 -6.57536
-1.205 -6.47194
-1.195 -6.36541
-1.185 -6.25562
-1.175 -6.14238
-1.165 -6.02555
-1.155 -5.90494
-1.145 -5.77938
-1.135 -5.64718
-1.125 -5.5109
-1.115 -5.3705
-1.105 -5.22597
-1.095 -5.07726
-1.085 -4.92435
-1.075 -4.7672
-1.065 -4.6058
-1.055 -4.4401
-1.045 -4.27007
-1.035 -4.0957
-1.025 -3.91694
-1.015 -3.72611
-1.005 -3.53057
-0.995 -3.33107
-0.985 -3.12788
-0.975 -2.92126
-0.965 -2.71149
-0.955 -2.49884
-0.945 -2.28358
-0.935 -2.06598
-0.925 -1.84632
-0.915 -1.62486
-0.905 -1.40188
-0.895 -1.17765
-0.885 -0.966412
-0.875 -0.756729
-0.865 -0.545416
-0.855 -0.332138
-0.845 -0.116559
-0.835 0.101659
-0.825 0.322851
-0.815 0.547355
-0.805 0.775506
-0.795 1.00764
-0.785 1.2441
-0.775 1.48521
-0.765 1.73229
-0.755 1.99273
-0.745 2.25847
-0.735 2.5295
-0.725 2.80583
-0.715 3.08745
-0.705 3.37436
-0.695 3.66657
-0.685 3.96407
-0.675 4.26687
-0.665 4.57496
-0.655 4.88835
-0.645 5.20703
-0.635 5.53563
-0.625 5.87683
-0.615 6.22271
-0.605 6.57281
-0.595 6.92669
-0.585 7.28389
-0.575 7.64396
-0.565 8.00647
-0.555 8.37095
-0.545 8.73695
-0.535 9.10404
-0.525 9.47175
-0.515 9.83965
-0.505 10.1959
-0.495 10.5461
-0.485 10.8963
-0.475 11.2467
-0.465 11.5975
-0.455 11.949
-0.445 12.3013
-0.435 12.6547
-0.425 13.0094
-0.415 13.3656
-0.405 13.7235
-0.395 14.0834
-0.385 14.4521
-0.375 14.8377
-0.365 15.2249
-0.355 15.6133
-0.345 16.0022
-0.335 16.3912
-0.325 16.7795
-0.315 17.1667
-0.305 17.5521
-0.295 17.9352
-0.285 18.3154
-0.275 18.6921
-0.265 19.0647
-0.255 19.4386
-0.245 19.8294
-0.235 20.2131
-0.225 20.588
-0.215 20.9525
-0.205 21.3051
-0.195 21.6441
-0.185 21.9679
-0.175 22.2749
-0.165 22.5636
-0.155 22.8322
-0.145 23.0793
-0.135 23.3032
-0.125 23.4458
-0.115 23.5038
-0.105 23.541
-0.095 23.5604
-0.085 23.5648
-0.075 23.5572
-0.065 23.5403
-0.055 23.5172
-0.045 23.4907
-0.035 23.4637
-0.025 23.4391
-0.015 23.4197
-0.005 23.4096
0.005 23.4096
0.015 23.4197
0.025 23.4391
0.035 23.4637
0.045 23.4907
0.055 23.5172
0.065 23.5403
0.075 23.5572
0.085 23.5648
0.095 23.5604
0.105 23.541
0.115 23.5038
0.125 23.4458
0.135 23.3032
0.145 23.0793
0.155 22.8322
0.165 22.5636
0.175 22.2749
0.185 21.9679
0.195 21.6441
0.205 21.3051
0.215 20.9525
0.225 20.588
0.235 20.2131
0.245 19.8294
0.255 19.4386
0.265 19.0647
0.275 18.6921
0.285 18.3154
0.295 17.9352
0.305 17.5521
0.315 17.1667
0.325 16.7795
0.335 16.3912
0.345 16.0022
0.355 15.6133
0.365 15.2249
0.375 14.8377
0.385 14.4521
0.395 14.0834
0.405 13.7235
0.415 13.3656
0.425 13.0094
0.435 12.6547
0.445 12.3013
0.455 11.949
0.465 11.5975
0.475 11.2467
0.485 10.8963
0.495 10.5461
0.505 10.1959
0.515 9.83965
0.525 9.47175
0.535 9.10404
0.545 8.73695
0.555 8.37095
0.565 8.00647
0.575 7.64396
0.585 7.28389
0.595 6.92669
0.605 6.57281
0.615 6.22271
0.625 5.87683
0.635 5.53563
0.645 5.20703
0.655 4.88835
0.665 4.57496
0.675 4.26687
0.685 3.96407
0.695 3.66657
0.705 3.37436
0.715 3.08745
0.725 2.80583
0.735 2.5295
0.745 2.25847
0.755 1.99273
0.765 1.73229
0.775 1.48521
0.785 1.2441
0.795 1.00764
0.805 0.775506
0.815 0.547355
0.825 0.322851
0.835 0.101659
0.845 -0.116559
0.855 -0.332138
0.865 -0.545416
0.875 -0.756729
0.885 -0.966412
0.895 -1.17765
0.905 -1.40188
0.915 -1.62486
0.925 -1.84632
0.935 -2.06598
0.945 -2.28358
0.955 -2.49884
0.965 -2.71149
0.975 -2.92126
0.985 -3.12788
0.995 -3.33107
1.005 -3.53057
1.015 -3.72611
1.025 -3.91694
1.035 -4.0957
1.045 -4.27007
1.055 -4.4401
1.065 -4.6058
1.075 -4.7672
1.085 -4.92435
1.095 -5.07726
1.105 -5.22597
1.115 -5.3705
1.125 -5.5109
1.135 -5.64718
1.145 -5.77938
1.155 -5.90494
1.165 -6.02555
1.175 -6.14238
1.185 -6.25562
1.195 -6.36541
1.205 -6.47194
1.215 -6.57536
1.225 -6.67585
1.235 -6.77358
1.245 -6.8687
1.255 -6.9614
1.265 -7.05184
1.275 -7.14018
1.285 -7.23561
1.295 -7.32899
1.305 -7.42012
1.315 -7.50881
1.325 -7.59489
1.335 -7.6782
1.345 -7.75857
1.355 -7.83582
1.365 -7.90978
1.375 -7.98029
1.385 -8.04717
1.395 -8.11025
1.405 -8.16869
1.415 -8.22115
1.425 -8.26942
1.435 -8.31343
1.445 -8.35311
1.455 -8.38837
1.465 -8.41914
1.475 -8.44534
1.485 -8.4669
1.495 -8.48375
1.505 -8.4958
1.515 -8.50299
1.525 -8.50523
1.535 -8.49969
1.545 -8.48682
1.555 -8.46908
1.565 -8.44657
1.575 -8.41942
1.585 -8.38772
1.595 -8.3516
1.605 -8.31117
1.615 -8.26653
1.625 -8.21782
1.635 -8.16513
1.645 -8.10859
1.655 -8.04831
1.665 -7.98397
1.675 -7.91605
1.685 -7.84475
1.695 -7.77022
1.705 -7.69258
1.715 -7.61197
1.725 -7.52852
1.735 -7.44237
1.745 -7.35364
1.755 -7.26247
1.765 -7.16899
1.775 -7.07333
1.785 -6.9751
1.795 -6.86991
1.805 -6.76317
1.815 -6.65522
1.825 -6.54639
1.835 -6.43704
1.845 -6.32749
1.855 -6.2181
1.865 -6.10919
1.875 -6.00111
1.885 -5.8942
1.895 -5.78881
1.905 -5.68526
1.915 -5.58884
1.925 -5.50321
1.935 -5.41976
1.945 -5.33835
1.955 -5.25883
1.965 -5.18103
1.975 -5.1048
1.985 -5.02998
1.995 -4.95642
2.005 -4.88397
2.015 -4.81246
2.025 -4.74175
2.035 -4.67167
2.045 -4.60453
2.055 -4.539
2.065 -4.47344
2.075 -4.40754
2.085 -4.34101
2.095 -4.27357
2.105 -4.20491
2.115 -4.13474
2.125 -4.06277
2.135 -3.98871
2.145 -3.91226
2.155 -3.83314
2.165 -3.75103
2.175 -3.65405
2.185 -3.54393
2.195 -3.43141
2.205 -3.317
2.215 -3.20123
2.225 -3.08462
2.235 -2.96767
2.245 -2.85091
2.255 -2.73486
2.265 -2.62004
2.275 -2.50695
2.285 -2.39613
2.295 -2.29203
2.305 -2.20757
2.315 -2.12621
2.325 -2.04772
2.335 -1.97187
2.345 -1.8984
2.355 -1.82709
2.365 -1.7577
2.375 -1.68999
2.385 -1.62373
2.395 -1.55867
2.405 -1.49458
2.415 -1.43122
2.425 -1.36752
2.435 -1.29505
2.445 -1.22302
2.455 -1.15158
2.465 -1.08083
2.475 -1.01089
2.485 -0.941895
2.495 -0.873957
2.505 -0.8072
2.515 -0.741744
2.525 -0.677711
2.535 -0.615221
2.545 -0.554396
2.555 -0.496325
2.565 -0.441846
2.575 -0.38924
2.585 -0.338527
2.595 -0.289723
2.605 -0.242847
2.615 -0.197915
2.625 -0.154946
2.635 -0.113957
2.645 -0.0749668
2.655 -0.0379919
2.665 -0.0030504
2.675 0.0298031
2.685 0.0587136
2.695 0.0855918
2.705 0.110491
2.715 0.133464
2.725 0.154566
2.735 0.173847
2.745 0.191364
2.755 0.207167
2.765 0.221312
2.775 0.233851
2.785 0.244837
2.795 0.254324
2.805 0.262365
2.815 0.270388
2.825 0.277146
2.835 0.282495
2.845 0.286432
2.855 0.288953
2.865 0.290056
2.875 0.289737
2.885 0.287992
2.895 0.284819
2.905 0.280214
2.915 0.274173
2.925 0.266693
2.935 0.253985
2.945 0.237004
2.955 0.21882
2.965 0.19966
2.975 0.179755
2.985 0.159332
2.995 0.138621
3.005 0.117851
3.015 0.0972493
3.025 0.0770462
3.035 0.0574702
3.045 0.03875
3.055 0.0211145
3.065 0.00479261
3.075 -0.00353505
3.085 -0.00757614
3.095 -0.0104164
3.105 -0.0121698
3.115 -0.0129506
3.125 -0.0128729
3.135 -0.0120508
3.145 -0.0105984
3.155 -0.00862987
3.165 -0.00625926
3.175 -0.00360072
3.185 -0.000768355
3.195 0
3.205 0
3.215 0
3.225 0
3.235 0
3.245 0
3.255 0
3.265 0
3.275 0
3.285 0
3.295 0
3.305 0
3.315 0
3.325 0
