# Supplementary material for: Interplay of Hydropathy and Heterogeneous Diffusion in the Molecular Transport within Lamellar Lipid Mesophases
Source: Pharmaceutics. 2023 Feb 8;15(2):573. doi: 10.3390/pharmaceutics15020573 (PMC9959094; doi:10.3390/pharmaceutics15020573)
Supplement: Supplementary file 1 [file pharmaceutics-15-00573-s001.zip › Figure 7/Panel_a/Asn]

-3.315 0
-3.305 0
-3.295 0
-3.285 0
-3.275 0
-3.265 0
-3.255 0
-3.245 2.97638e-05
-3.235 0.000704705
-3.225 0.00133609
-3.215 0.00188765
-3.205 0.0023231
-3.195 0.00260619
-3.185 0.00270063
-3.175 0.00257016
-3.165 0.00217849
-3.155 0.00148937
-3.145 0.00046652
-3.135 -0.00232886
-3.125 -0.00638101
-3.115 -0.0108428
-3.105 -0.0156617
-3.095 -0.0207852
-3.085 -0.0261609
-3.075 -0.0317362
-3.065 -0.0374585
-3.055 -0.0432755
-3.045 -0.0491346
-3.035 -0.0549833
-3.025 -0.0607691
-3.015 -0.0664395
-3.005 -0.071942
-2.995 -0.0764586
-2.985 -0.0797543
-2.975 -0.0828294
-2.965 -0.0856886
-2.955 -0.0883365
-2.945 -0.090778
-2.935 -0.0930177
-2.925 -0.0950604
-2.915 -0.0969107
-2.905 -0.0985735
-2.895 -0.100053
-2.885 -0.101355
-2.875 -0.102483
-2.865 -0.103355
-2.855 -0.103946
-2.845 -0.104388
-2.835 -0.104694
-2.825 -0.104875
-2.815 -0.104943
-2.805 -0.104912
-2.795 -0.104791
-2.785 -0.104595
-2.775 -0.104335
-2.765 -0.104022
-2.755 -0.10367
-2.745 -0.10329
-2.735 -0.103057
-2.725 -0.103057
-2.715 -0.103057
-2.705 -0.103057
-2.695 -0.103057
-2.685 -0.103057
-2.675 -0.103057
-2.665 -0.103057
-2.655 -0.103057
-2.645 -0.103057
-2.635 -0.103057
-2.625 -0.103057
-2.615 -0.103057
-2.605 -0.103057
-2.595 -0.103057
-2.585 -0.103057
-2.575 -0.103057
-2.565 -0.103057
-2.555 -0.103057
-2.545 -0.103057
-2.535 -0.103057
-2.525 -0.103057
-2.515 -0.103057
-2.505 -0.103057
-2.495 -0.103057
-2.485 -0.105778
-2.475 -0.109057
-2.465 -0.112029
-2.455 -0.114489
-2.445 -0.116232
-2.435 -0.117051
-2.425 -0.116741
-2.415 -0.115096
-2.405 -0.11191
-2.395 -0.106979
-2.385 -0.0962423
-2.375 -0.0776629
-2.365 -0.0574762
-2.355 -0.0360182
-2.345 -0.0136247
-2.335 0.00936825
-2.325 0.0326249
-2.315 0.0558092
-2.305 0.0785853
-2.295 0.100617
-2.285 0.121569
-2.275 0.132399
-2.265 0.142222
-2.255 0.151385
-2.245 0.160129
-2.235 0.1687
-2.225 0.17734
-2.215 0.186294
-2.205 0.195804
-2.195 0.206115
-2.185 0.228924
-2.175 0.252159
-2.165 0.275202
-2.155 0.297436
-2.145 0.318242
-2.135 0.337004
-2.125 0.353102
-2.115 0.365921
-2.105 0.374718
-2.095 0.369547
-2.085 0.359822
-2.075 0.345605
-2.065 0.326956
-2.055 0.303938
-2.045 0.276613
-2.035 0.245042
-2.025 0.209287
-2.015 0.16941
-2.005 0.121764
-1.995 0.0675106
-1.985 0.0104152
-1.975 -0.0489168
-1.965 -0.10988
-1.955 -0.17187
-1.945 -0.234282
-1.935 -0.296509
-1.925 -0.352262
-1.915 -0.40111
-1.905 -0.449309
-1.895 -0.497266
-1.885 -0.545387
-1.875 -0.594079
-1.865 -0.643749
-1.855 -0.694804
-1.845 -0.747651
-1.835 -0.8103
-1.825 -0.875389
-1.815 -0.942451
-1.805 -1.01129
-1.795 -1.08171
-1.785 -1.15352
-1.775 -1.22653
-1.765 -1.30053
-1.755 -1.37533
-1.745 -1.45454
-1.735 -1.5351
-1.725 -1.61491
-1.715 -1.69332
-1.705 -1.76969
-1.695 -1.8434
-1.685 -1.91378
-1.675 -1.98022
-1.665 -2.03064
-1.655 -2.07542
-1.645 -2.11624
-1.635 -2.15359
-1.625 -2.18797
-1.615 -2.21989
-1.605 -2.24984
-1.595 -2.27832
-1.585 -2.30948
-1.575 -2.34549
-1.565 -2.38002
-1.555 -2.41266
-1.545 -2.44303
-1.535 -2.47074
-1.525 -2.49538
-1.515 -2.51658
-1.505 -2.53193
-1.495 -2.54277
-1.485 -2.54946
-1.475 -2.55186
-1.465 -2.54984
-1.455 -2.54327
-1.445 -2.53203
-1.435 -2.51275
-1.425 -2.47858
-1.415 -2.4411
-1.405 -2.40162
-1.395 -2.36143
-1.385 -2.32183
-1.375 -2.28412
-1.365 -2.24959
-1.355 -2.23335
-1.345 -2.22824
-1.335 -2.22657
-1.325 -2.22748
-1.315 -2.23009
-1.305 -2.23351
-1.295 -2.23689
-1.285 -2.23905
-1.275 -2.23674
-1.265 -2.23177
-1.255 -2.22348
-1.245 -2.21121
-1.235 -2.19429
-1.225 -2.17206
-1.215 -2.14386
-1.205 -2.10904
-1.195 -2.06692
-1.185 -2.01685
-1.175 -1.95236
-1.165 -1.87337
-1.155 -1.78754
-1.145 -1.69534
-1.135 -1.59722
-1.125 -1.49361
-1.115 -1.38498
-1.105 -1.26936
-1.095 -1.14951
-1.085 -1.02671
-1.075 -0.901802
-1.065 -0.77563
-1.055 -0.649041
-1.045 -0.524502
-1.035 -0.406267
-1.025 -0.289202
-1.015 -0.173277
-1.005 -0.0584604
-0.995 0.0552783
-0.985 0.16797
-0.975 0.278628
-0.965 0.382897
-0.955 0.486943
-0.945 0.59153
-0.935 0.697421
-0.925 0.805381
-0.915 0.916172
-0.905 1.03056
-0.895 1.14824
-0.885 1.27066
-0.875 1.39958
-0.865 1.53604
-0.855 1.68107
-0.845 1.8381
-0.835 2.01623
-0.825 2.20234
-0.815 2.39451
-0.805 2.59084
-0.795 2.78941
-0.785 2.97842
-0.775 3.167
-0.765 3.35525
-0.755 3.54315
-0.745 3.73069
-0.735 3.91784
-0.725 4.10767
-0.715 4.29715
-0.705 4.48519
-0.695 4.67121
-0.685 4.85463
-0.675 5.03488
-0.665 5.20993
-0.655 5.37944
-0.645 5.54473
-0.635 5.70567
-0.625 5.86213
-0.615 6.01399
-0.605 6.15686
-0.595 6.28738
-0.585 6.41409
-0.575 6.53829
-0.565 6.66131
-0.555 6.78449
-0.545 6.90915
-0.535 7.03661
-0.525 7.18112
-0.515 7.33886
-0.505 7.49887
-0.495 7.66001
-0.485 7.82111
-0.475 7.981
-0.465 8.13853
-0.455 8.29111
-0.445 8.43766
-0.435 8.57876
-0.425 8.71355
-0.415 8.84119
-0.405 8.96084
-0.395 9.07163
-0.385 9.17272
-0.375 9.25444
-0.365 9.32251
-0.355 9.38122
-0.345 9.43115
-0.335 9.47289
-0.325 9.50701
-0.315 9.5341
-0.305 9.55407
-0.295 9.5681
-0.285 9.57696
-0.275 9.58133
-0.265 9.58185
-0.255 9.57921
-0.245 9.57406
-0.235 9.56708
-0.225 9.56643
-0.215 9.56712
-0.205 9.56748
-0.195 9.56758
-0.185 9.56747
-0.175 9.56721
-0.165 9.56686
-0.155 9.56646
-0.145 9.56609
-0.135 9.56579
-0.125 9.56562
-0.115 9.56758
-0.105 9.57057
-0.095 9.57367
-0.085 9.57679
-0.075 9.57986
-0.065 9.58281
-0.055 9.58556
-0.045 9.58804
-0.035 9.59017
-0.025 9.59189
-0.015 9.5931
-0.005 9.59373
0.005 9.59373
0.015 9.5931
0.025 9.59189
0.035 9.59017
0.045 9.58804
0.055 9.58556
0.065 9.58281
0.075 9.57986
0.085 9.57679
0.095 9.57367
0.105 9.57057
0.115 9.56758
0.125 9.56562
0.135 9.56579
0.145 9.56609
0.155 9.56646
0.165 9.56686
0.175 9.56721
0.185 9.56747
0.195 9.56758
0.205 9.56748
0.215 9.56712
0.225 9.56643
0.235 9.56708
0.245 9.57406
0.255 9.57921
0.265 9.58185
0.275 9.58133
0.285 9.57696
0.295 9.5681
0.305 9.55407
0.315 9.5341
0.325 9.50701
0.335 9.47289
0.345 9.43115
0.355 9.38122
0.365 9.32251
0.375 9.25444
0.385 9.17272
0.395 9.07163
0.405 8.96084
0.415 8.84119
0.425 8.71355
0.435 8.57876
0.445 8.43766
0.455 8.29111
0.465 8.13853
0.475 7.981
0.485 7.82111
0.495 7.66001
0.505 7.49887
0.515 7.33886
0.525 7.18112
0.535 7.03661
0.545 6.90915
0.555 6.78449
0.565 6.66131
0.575 6.53829
0.585 6.41409
0.595 6.28738
0.605 6.15686
0.615 6.01399
0.625 5.86213
0.635 5.70567
0.645 5.54473
0.655 5.37944
0.665 5.20993
0.675 5.03488
0.685 4.85463
0.695 4.67121
0.705 4.48519
0.715 4.29715
0.725 4.10767
0.735 3.91784
0.745 3.73069
0.755 3.54315
0.765 3.35525
0.775 3.167
0.785 2.97842
0.795 2.78941
0.805 2.59084
0.815 2.39451
0.825 2.20234
0.835 2.01623
0.845 1.8381
0.855 1.68107
0.865 1.53604
0.875 1.39958
0.885 1.27066
0.895 1.14824
0.905 1.03056
0.915 0.916172
0.925 0.805381
0.935 0.697421
0.945 0.59153
0.955 0.486943
0.965 0.382897
0.975 0.278628
0.985 0.16797
0.995 0.0552783
1.005 -0.0584604
1.015 -0.173277
1.025 -0.289202
1.035 -0.406267
1.045 -0.524502
1.055 -0.649041
1.065 -0.77563
1.075 -0.901802
1.085 -1.02671
1.095 -1.14951
1.105 -1.26936
1.115 -1.38498
1.125 -1.49361
1.135 -1.59722
1.145 -1.69534
1.155 -1.78754
1.165 -1.87337
1.175 -1.95236
1.185 -2.01685
1.195 -2.06692
1.205 -2.10904
1.215 -2.14386
1.225 -2.17206
1.235 -2.19429
1.245 -2.21121
1.255 -2.22348
1.265 -2.23177
1.275 -2.23674
1.285 -2.23905
1.295 -2.23689
1.305 -2.23351
1.315 -2.23009
1.325 -2.22748
1.335 -2.22657
1.345 -2.22824
1.355 -2.23335
1.365 -2.24959
1.375 -2.28412
1.385 -2.32183
1.395 -2.36143
1.405 -2.40162
1.415 -2.4411
1.425 -2.47858
1.435 -2.51275
1.445 -2.53203
1.455 -2.54327
1.465 -2.54984
1.475 -2.55186
1.485 -2.54946
1.495 -2.54277
1.505 -2.53193
1.515 -2.51658
1.525 -2.49538
1.535 -2.47074
1.545 -2.44303
1.555 -2.41266
1.565 -2.38002
1.575 -2.34549
1.585 -2.30948
1.595 -2.27832
1.605 -2.24984
1.615 -2.21989
1.625 -2.18797
1.635 -2.15359
1.645 -2.11624
1.655 -2.07542
1.665 -2.03064
1.675 -1.98022
1.685 -1.91378
1.695 -1.8434
1.705 -1.76969
1.715 -1.69332
1.725 -1.61491
1.735 -1.5351
1.745 -1.45454
1.755 -1.37533
1.765 -1.30053
1.775 -1.22653
1.785 -1.15352
1.795 -1.08171
1.805 -1.01129
1.815 -0.942451
1.825 -0.875389
1.835 -0.8103
1.845 -0.747651
1.855 -0.694804
1.865 -0.643749
1.875 -0.594079
1.885 -0.545387
1.895 -0.497266
1.905 -0.449309
1.915 -0.40111
1.925 -0.352262
1.935 -0.296509
1.945 -0.234282
1.955 -0.17187
1.965 -0.10988
1.975 -0.0489168
1.985 0.0104152
1.995 0.0675106
2.005 0.121764
2.015 0.16941
2.025 0.209287
2.035 0.245042
2.045 0.276613
2.055 0.303938
2.065 0.326956
2.075 0.345605
2.085 0.359822
2.095 0.369547
2.105 0.374718
2.115 0.365921
2.125 0.353102
2.135 0.337004
2.145 0.318242
2.155 0.297436
2.165 0.275202
2.175 0.252159
2.185 0.228924
2.195 0.206115
2.205 0.195804
2.215 0.186294
2.225 0.17734
2.235 0.1687
2.245 0.160129
2.255 0.151385
2.265 0.142222
2.275 0.132399
2.285 0.121569
2.295 0.100617
2.305 0.0785853
2.315 0.0558092
2.325 0.0326249
2.335 0.00936825
2.345 -0.0136247
2.355 -0.0360182
2.365 -0.0574762
2.375 -0.0776629
2.385 -0.0962423
2.395 -0.106979
2.405 -0.11191
2.415 -0.115096
2.425 -0.116741
2.435 -0.117051
2.445 -0.116232
2.455 -0.114489
2.465 -0.112029
2.475 -0.109057
2.485 -0.105778
2.495 -0.103057
2.505 -0.103057
2.515 -0.103057
2.525 -0.103057
2.535 -0.103057
2.545 -0.103057
2.555 -0.103057
2.565 -0.103057
2.575 -0.103057
2.585 -0.103057
2.595 -0.103057
2.605 -0.103057
2.615 -0.103057
2.625 -0.103057
2.635 -0.103057
2.645 -0.103057
2.655 -0.103057
2.665 -0.103057
2.675 -0.103057
2.685 -0.103057
2.695 -0.103057
2.705 -0.103057
2.715 -0.103057
2.725 -0.103057
2.735 -0.103057
2.745 -0.10329
2.755 -0.10367
2.765 -0.104022
2.775 -0.104335
2.785 -0.104595
2.795 -0.104791
2.805 -0.104912
2.815 -0.104943
2.825 -0.104875
2.835 -0.104694
2.845 -0.104388
2.855 -0.103946
2.865 -0.103355
2.875 -0.102483
2.885 -0.101355
2.895 -0.100053
2.905 -0.0985735
2.915 -0.0969107
2.925 -0.0950604
2.935 -0.0930177
2.945 -0.090778
2.955 -0.0883365
2.965 -0.0856886
2.975 -0.0828294
2.985 -0.0797543
2.995 -0.0764586
3.005 -0.071942
3.015 -0.0664395
3.025 -0.0607691
3.035 -0.0549833
3.045 -0.0491346
3.055 -0.0432755
3.065 -0.0374585
3.075 -0.0317362
3.085 -0.0261609
3.095 -0.0207852
3.105 -0.0156617
3.115 -0.0108428
3.125 -0.00638101
3.135 -0.00232886
3.145 0.00046652
3.155 0.00148937
3.165 0.00217849
3.175 0.00257016
3.185 0.00270063
3.195 0.00260619
3.205 0.0023231
3.215 0.00188765
3.225 0.00133609
3.235 0.000704705
3.245 2.97638e-05
3.255 0
3.265 0
3.275 0
3.285 0
3.295 0
3.305 0
3.315 0
3.325 0
