# Supplementary material for: Interplay of Hydropathy and Heterogeneous Diffusion in the Molecular Transport within Lamellar Lipid Mesophases
Source: Pharmaceutics. 2023 Feb 8;15(2):573. doi: 10.3390/pharmaceutics15020573 (PMC9959094; doi:10.3390/pharmaceutics15020573)
Supplement: Supplementary file 1 [file pharmaceutics-15-00573-s001.zip › Figure 7/Panel_a/Asp]

-3.315 0
-3.305 0
-3.295 0
-3.285 0
-3.275 0
-3.265 0
-3.255 0
-3.245 0
-3.235 0
-3.225 0
-3.215 0
-3.205 0
-3.195 0
-3.185 0.000710653
-3.175 0.0018477
-3.165 0.00291943
-3.155 0.00388532
-3.145 0.00470486
-3.135 0.00533752
-3.125 0.00574279
-3.115 0.00588014
-3.105 0.00570906
-3.095 0.00518902
-3.085 0.00427952
-3.075 0.00294001
-3.065 0.00113
-3.055 -0.00302614
-3.045 -0.00959052
-3.035 -0.016502
-3.025 -0.0236605
-3.015 -0.0309658
-3.005 -0.038318
-2.995 -0.0456168
-2.985 -0.0527622
-2.975 -0.0596541
-2.965 -0.0661923
-2.955 -0.0722768
-2.945 -0.0778074
-2.935 -0.0822788
-2.925 -0.0832795
-2.915 -0.0835269
-2.905 -0.0830369
-2.895 -0.0818251
-2.885 -0.0799073
-2.875 -0.0772991
-2.865 -0.0740163
-2.855 -0.0700746
-2.845 -0.0654897
-2.835 -0.0602774
-2.825 -0.0544533
-2.815 -0.0480332
-2.805 -0.0410356
-2.795 -0.0349379
-2.785 -0.0282124
-2.775 -0.0208181
-2.765 -0.0127138
-2.755 -0.00385844
-2.745 0.00578908
-2.735 0.0162699
-2.725 0.027625
-2.715 0.0398957
-2.705 0.0531229
-2.695 0.0673478
-2.685 0.0827074
-2.675 0.101983
-2.665 0.122324
-2.655 0.143662
-2.645 0.16593
-2.635 0.189062
-2.625 0.212989
-2.615 0.237644
-2.605 0.26296
-2.595 0.28887
-2.585 0.315306
-2.575 0.342201
-2.565 0.369488
-2.555 0.3971
-2.545 0.42227
-2.535 0.445221
-2.525 0.468555
-2.515 0.492374
-2.505 0.516783
-2.495 0.541885
-2.485 0.567784
-2.475 0.594584
-2.465 0.622387
-2.455 0.651298
-2.445 0.681421
-2.435 0.712858
-2.425 0.745714
-2.415 0.780119
-2.405 0.820671
-2.395 0.86275
-2.385 0.906299
-2.375 0.951263
-2.365 0.997585
-2.355 1.04521
-2.345 1.09408
-2.335 1.14413
-2.325 1.19532
-2.315 1.24758
-2.305 1.30087
-2.295 1.35511
-2.285 1.40913
-2.275 1.46087
-2.265 1.51358
-2.255 1.56735
-2.245 1.62229
-2.235 1.67849
-2.225 1.73605
-2.215 1.79506
-2.205 1.85562
-2.195 1.91784
-2.185 1.98181
-2.175 2.04762
-2.165 2.11537
-2.155 2.18707
-2.145 2.27255
-2.135 2.35937
-2.125 2.44707
-2.115 2.53521
-2.105 2.62333
-2.095 2.71098
-2.085 2.79772
-2.075 2.8831
-2.065 2.96666
-2.055 3.04796
-2.045 3.12655
-2.035 3.19303
-2.025 3.24879
-2.015 3.30114
-2.005 3.35029
-1.995 3.3964
-1.985 3.43967
-1.975 3.48027
-1.965 3.51841
-1.955 3.55426
-1.945 3.588
-1.935 3.61983
-1.925 3.64992
-1.915 3.67847
-1.905 3.71603
-1.895 3.76569
-1.885 3.81267
-1.875 3.85623
-1.865 3.89561
-1.855 3.93006
-1.845 3.95885
-1.835 3.98122
-1.825 3.99642
-1.815 4.00372
-1.805 4.00235
-1.795 3.99158
-1.785 3.94725
-1.775 3.86445
-1.765 3.77178
-1.755 3.67039
-1.745 3.56142
-1.735 3.44603
-1.725 3.32534
-1.715 3.20052
-1.705 3.0727
-1.695 2.94303
-1.685 2.81264
-1.675 2.6827
-1.665 2.55433
-1.655 2.42869
-1.645 2.33888
-1.635 2.25457
-1.625 2.17379
-1.615 2.0965
-1.605 2.02266
-1.595 1.95222
-1.585 1.88512
-1.575 1.82133
-1.565 1.76079
-1.555 1.70347
-1.545 1.64931
-1.535 1.59827
-1.525 1.55013
-1.515 1.50435
-1.505 1.46159
-1.495 1.42182
-1.485 1.38504
-1.475 1.35123
-1.465 1.32038
-1.455 1.29246
-1.445 1.26747
-1.435 1.24538
-1.425 1.22619
-1.415 1.20988
-1.405 1.19642
-1.395 1.18882
-1.385 1.1874
-1.375 1.18841
-1.365 1.19157
-1.355 1.19663
-1.345 1.20332
-1.335 1.21137
-1.325 1.22052
-1.315 1.23051
-1.305 1.24107
-1.295 1.25195
-1.285 1.26287
-1.275 1.27146
-1.265 1.26187
-1.255 1.25215
-1.245 1.24279
-1.235 1.23424
-1.225 1.22699
-1.215 1.2215
-1.205 1.21824
-1.195 1.21769
-1.185 1.22031
-1.175 1.22658
-1.165 1.23696
-1.155 1.25193
-1.145 1.27197
-1.135 1.32499
-1.125 1.38349
-1.115 1.44633
-1.105 1.51296
-1.095 1.58283
-1.085 1.65541
-1.075 1.73015
-1.065 1.8065
-1.055 1.88392
-1.045 1.96187
-1.035 2.03981
-1.025 2.11719
-1.015 2.18704
-1.005 2.23492
-0.995 2.28186
-0.985 2.32829
-0.975 2.37469
-0.965 2.4215
-0.955 2.46919
-0.945 2.51821
-0.935 2.56901
-0.925 2.62206
-0.915 2.6778
-0.905 2.7367
-0.895 2.79922
-0.885 2.87484
-0.875 2.96384
-0.865 3.05681
-0.855 3.15353
-0.845 3.25379
-0.835 3.35737
-0.825 3.46404
-0.815 3.5736
-0.805 3.68582
-0.795 3.80048
-0.785 3.91736
-0.775 4.03625
-0.765 4.15694
-0.755 4.27071
-0.745 4.38338
-0.735 4.49792
-0.725 4.61453
-0.715 4.73339
-0.705 4.85472
-0.695 4.9787
-0.685 5.10555
-0.675 5.23545
-0.665 5.3686
-0.655 5.50521
-0.645 5.64546
-0.635 5.78991
-0.625 5.96314
-0.615 6.13967
-0.605 6.31877
-0.595 6.4997
-0.585 6.68173
-0.575 6.86412
-0.565 7.04614
-0.555 7.22706
-0.545 7.40615
-0.535 7.58265
-0.525 7.75586
-0.515 7.92502
-0.505 8.08331
-0.495 8.2201
-0.485 8.35169
-0.475 8.47818
-0.465 8.59966
-0.455 8.71624
-0.445 8.82799
-0.435 8.93501
-0.425 9.0374
-0.415 9.13524
-0.405 9.22863
-0.395 9.31767
-0.385 9.40244
-0.375 9.48354
-0.365 9.56101
-0.355 9.63443
-0.345 9.70388
-0.335 9.76941
-0.325 9.83108
-0.315 9.88895
-0.305 9.94308
-0.295 9.99351
-0.285 10.0403
-0.275 10.0836
-0.265 10.1233
-0.255 10.1596
-0.245 10.1876
-0.235 10.2065
-0.225 10.2242
-0.215 10.2408
-0.205 10.2563
-0.195 10.2707
-0.185 10.284
-0.175 10.2964
-0.165 10.3077
-0.155 10.3182
-0.145 10.3277
-0.135 10.3363
-0.125 10.3441
-0.115 10.3512
-0.105 10.3574
-0.095 10.3629
-0.085 10.3677
-0.075 10.3718
-0.065 10.3753
-0.055 10.3782
-0.045 10.3805
-0.035 10.3823
-0.025 10.3836
-0.015 10.3844
-0.005 10.3848
0.005 10.3848
0.015 10.3844
0.025 10.3836
0.035 10.3823
0.045 10.3805
0.055 10.3782
0.065 10.3753
0.075 10.3718
0.085 10.3677
0.095 10.3629
0.105 10.3574
0.115 10.3512
0.125 10.3441
0.135 10.3363
0.145 10.3277
0.155 10.3182
0.165 10.3077
0.175 10.2964
0.185 10.284
0.195 10.2707
0.205 10.2563
0.215 10.2408
0.225 10.2242
0.235 10.2065
0.245 10.1876
0.255 10.1596
0.265 10.1233
0.275 10.0836
0.285 10.0403
0.295 9.99351
0.305 9.94308
0.315 9.88895
0.325 9.83108
0.335 9.76941
0.345 9.70388
0.355 9.63443
0.365 9.56101
0.375 9.48354
0.385 9.40244
0.395 9.31767
0.405 9.22863
0.415 9.13524
0.425 9.0374
0.435 8.93501
0.445 8.82799
0.455 8.71624
0.465 8.59966
0.475 8.47818
0.485 8.35169
0.495 8.2201
0.505 8.08331
0.515 7.92502
0.525 7.75586
0.535 7.58265
0.545 7.40615
0.555 7.22706
0.565 7.04614
0.575 6.86412
0.585 6.68173
0.595 6.4997
0.605 6.31877
0.615 6.13967
0.625 5.96314
0.635 5.78991
0.645 5.64546
0.655 5.50521
0.665 5.3686
0.675 5.23545
0.685 5.10555
0.695 4.9787
0.705 4.85472
0.715 4.73339
0.725 4.61453
0.735 4.49792
0.745 4.38338
0.755 4.27071
0.765 4.15694
0.775 4.03625
0.785 3.91736
0.795 3.80048
0.805 3.68582
0.815 3.5736
0.825 3.46404
0.835 3.35737
0.845 3.25379
0.855 3.15353
0.865 3.05681
0.875 2.96384
0.885 2.87484
0.895 2.79922
0.905 2.7367
0.915 2.6778
0.925 2.62206
0.935 2.56901
0.945 2.51821
0.955 2.46919
0.965 2.4215
0.975 2.37469
0.985 2.32829
0.995 2.28186
1.005 2.23492
1.015 2.18704
1.025 2.11719
1.035 2.03981
1.045 1.96187
1.055 1.88392
1.065 1.8065
1.075 1.73015
1.085 1.65541
1.095 1.58283
1.105 1.51296
1.115 1.44633
1.125 1.38349
1.135 1.32499
1.145 1.27197
1.155 1.25193
1.165 1.23696
1.175 1.22658
1.185 1.22031
1.195 1.21769
1.205 1.21824
1.215 1.2215
1.225 1.22699
1.235 1.23424
1.245 1.24279
1.255 1.25215
1.265 1.26187
1.275 1.27146
1.285 1.26287
1.295 1.25195
1.305 1.24107
1.315 1.23051
1.325 1.22052
1.335 1.21137
1.345 1.20332
1.355 1.19663
1.365 1.19157
1.375 1.18841
1.385 1.1874
1.395 1.18882
1.405 1.19642
1.415 1.20988
1.425 1.22619
1.435 1.24538
1.445 1.26747
1.455 1.29246
1.465 1.32038
1.475 1.35123
1.485 1.38504
1.495 1.42182
1.505 1.46159
1.515 1.50435
1.525 1.55013
1.535 1.59827
1.545 1.64931
1.555 1.70347
1.565 1.76079
1.575 1.82133
1.585 1.88512
1.595 1.95222
1.605 2.02266
1.615 2.0965
1.625 2.17379
1.635 2.25457
1.645 2.33888
1.655 2.42869
1.665 2.55433
1.675 2.6827
1.685 2.81264
1.695 2.94303
1.705 3.0727
1.715 3.20052
1.725 3.32534
1.735 3.44603
1.745 3.56142
1.755 3.67039
1.765 3.77178
1.775 3.86445
1.785 3.94725
1.795 3.99158
1.805 4.00235
1.815 4.00372
1.825 3.99642
1.835 3.98122
1.845 3.95885
1.855 3.93006
1.865 3.89561
1.875 3.85623
1.885 3.81267
1.895 3.76569
1.905 3.71603
1.915 3.67847
1.925 3.64992
1.935 3.61983
1.945 3.588
1.955 3.55426
1.965 3.51841
1.975 3.48027
1.985 3.43967
1.995 3.3964
2.005 3.35029
2.015 3.30114
2.025 3.24879
2.035 3.19303
2.045 3.12655
2.055 3.04796
2.065 2.96666
2.075 2.8831
2.085 2.79772
2.095 2.71098
2.105 2.62333
2.115 2.53521
2.125 2.44707
2.135 2.35937
2.145 2.27255
2.155 2.18707
2.165 2.11537
2.175 2.04762
2.185 1.98181
2.195 1.91784
2.205 1.85562
2.215 1.79506
2.225 1.73605
2.235 1.67849
2.245 1.62229
2.255 1.56735
2.265 1.51358
2.275 1.46087
2.285 1.40913
2.295 1.35511
2.305 1.30087
2.315 1.24758
2.325 1.19532
2.335 1.14413
2.345 1.09408
2.355 1.04521
2.365 0.997585
2.375 0.951263
2.385 0.906299
2.395 0.86275
2.405 0.820671
2.415 0.780119
2.425 0.745714
2.435 0.712858
2.445 0.681421
2.455 0.651298
2.465 0.622387
2.475 0.594584
2.485 0.567784
2.495 0.541885
2.505 0.516783
2.515 0.492374
2.525 0.468555
2.535 0.445221
2.545 0.42227
2.555 0.3971
2.565 0.369488
2.575 0.342201
2.585 0.315306
2.595 0.28887
2.605 0.26296
2.615 0.237644
2.625 0.212989
2.635 0.189062
2.645 0.16593
2.655 0.143662
2.665 0.122324
2.675 0.101983
2.685 0.0827074
2.695 0.0673478
2.705 0.0531229
2.715 0.0398957
2.725 0.027625
2.735 0.0162699
2.745 0.00578908
2.755 -0.00385844
2.765 -0.0127138
2.775 -0.0208181
2.785 -0.0282124
2.795 -0.0349379
2.805 -0.0410356
2.815 -0.0480332
2.825 -0.0544533
2.835 -0.0602774
2.845 -0.0654897
2.855 -0.0700746
2.865 -0.0740163
2.875 -0.0772991
2.885 -0.0799073
2.895 -0.0818251
2.905 -0.0830369
2.915 -0.0835269
2.925 -0.0832795
2.935 -0.0822788
2.945 -0.0778074
2.955 -0.0722768
2.965 -0.0661923
2.975 -0.0596541
2.985 -0.0527622
2.995 -0.0456168
3.005 -0.038318
3.015 -0.0309658
3.025 -0.0236605
3.035 -0.016502
3.045 -0.00959052
3.055 -0.00302614
3.065 0.00113
3.075 0.00294001
3.085 0.00427952
3.095 0.00518902
3.105 0.00570906
3.115 0.00588014
3.125 0.00574279
3.135 0.00533752
3.145 0.00470486
3.155 0.00388532
3.165 0.00291943
3.175 0.0018477
3.185 0.000710653
3.195 0
3.205 0
3.215 0
3.225 0
3.235 0
3.245 0
3.255 0
3.265 0
3.275 0
3.285 0
3.295 0
3.305 0
3.315 0
3.325 0
