# Supplementary material for: Interplay of Hydropathy and Heterogeneous Diffusion in the Molecular Transport within Lamellar Lipid Mesophases
Source: Pharmaceutics. 2023 Feb 8;15(2):573. doi: 10.3390/pharmaceutics15020573 (PMC9959094; doi:10.3390/pharmaceutics15020573)
Supplement: Supplementary file 1 [file pharmaceutics-15-00573-s001.zip › Figure 7/Panel_a/Gln]

-3.315 0
-3.305 0
-3.295 0
-3.285 0
-3.275 0
-3.265 0
-3.255 0
-3.245 0
-3.235 0
-3.225 0
-3.215 0
-3.205 0
-3.195 0
-3.185 0
-3.175 0
-3.165 0
-3.155 0
-3.145 0.000160174
-3.135 0.00164205
-3.125 0.0029735
-3.115 0.00403544
-3.105 0.00470877
-3.095 0.00487442
-3.085 0.0044133
-3.075 0.00320631
-3.065 0.00113438
-3.055 -0.0037272
-3.045 -0.0108123
-3.035 -0.0187142
-3.025 -0.0272966
-3.015 -0.0364232
-3.005 -0.0459577
-2.995 -0.0557638
-2.985 -0.0657053
-2.975 -0.0755294
-2.965 -0.0837689
-2.955 -0.0920358
-2.945 -0.100371
-2.935 -0.108814
-2.925 -0.117406
-2.915 -0.126189
-2.905 -0.135962
-2.895 -0.146937
-2.885 -0.158037
-2.875 -0.169113
-2.865 -0.180013
-2.855 -0.190587
-2.845 -0.200684
-2.835 -0.210154
-2.825 -0.21797
-2.815 -0.223621
-2.805 -0.228479
-2.795 -0.232597
-2.785 -0.23603
-2.775 -0.23883
-2.765 -0.241051
-2.755 -0.242748
-2.745 -0.243969
-2.735 -0.244766
-2.725 -0.245201
-2.715 -0.245327
-2.705 -0.245202
-2.695 -0.244878
-2.685 -0.244411
-2.675 -0.243856
-2.665 -0.244126
-2.655 -0.245069
-2.645 -0.245885
-2.635 -0.246484
-2.625 -0.246774
-2.615 -0.246664
-2.605 -0.246064
-2.595 -0.244882
-2.585 -0.242311
-2.575 -0.237046
-2.565 -0.231173
-2.555 -0.224825
-2.545 -0.218132
-2.535 -0.211227
-2.525 -0.204242
-2.515 -0.197309
-2.505 -0.190559
-2.495 -0.186497
-2.485 -0.184862
-2.475 -0.183111
-2.465 -0.180977
-2.455 -0.178196
-2.445 -0.1745
-2.435 -0.169625
-2.425 -0.163304
-2.415 -0.153454
-2.405 -0.13977
-2.395 -0.124419
-2.385 -0.107507
-2.375 -0.0891423
-2.365 -0.0694296
-2.355 -0.0484758
-2.345 -0.0263872
-2.335 -0.0016059
-2.325 0.0246479
-2.315 0.0511041
-2.305 0.0773584
-2.295 0.103007
-2.285 0.127644
-2.275 0.15061
-2.265 0.165945
-2.255 0.179319
-2.245 0.190962
-2.235 0.201105
-2.225 0.20998
-2.215 0.217817
-2.205 0.224848
-2.195 0.231304
-2.185 0.241621
-2.175 0.25502
-2.165 0.267153
-2.155 0.277499
-2.145 0.285539
-2.135 0.290751
-2.125 0.292616
-2.115 0.290613
-2.105 0.283591
-2.095 0.271699
-2.085 0.254516
-2.075 0.231592
-2.065 0.202478
-2.055 0.166722
-2.045 0.123876
-2.035 0.0680742
-2.025 -0.00385367
-2.015 -0.0821783
-2.005 -0.165868
-1.995 -0.253891
-1.985 -0.345217
-1.975 -0.438813
-1.965 -0.533647
-1.955 -0.621538
-1.945 -0.707541
-1.935 -0.793387
-1.925 -0.878989
-1.915 -0.964259
-1.905 -1.04911
-1.895 -1.13345
-1.885 -1.21741
-1.875 -1.30141
-1.865 -1.38451
-1.855 -1.46652
-1.845 -1.54723
-1.835 -1.62646
-1.825 -1.70403
-1.815 -1.77972
-1.805 -1.85362
-1.795 -1.92527
-1.785 -1.99443
-1.775 -2.06085
-1.765 -2.12433
-1.755 -2.18463
-1.745 -2.24153
-1.735 -2.29231
-1.725 -2.33721
-1.715 -2.37878
-1.705 -2.41732
-1.695 -2.4531
-1.685 -2.48644
-1.675 -2.5176
-1.665 -2.54689
-1.655 -2.57513
-1.645 -2.60205
-1.635 -2.62786
-1.625 -2.65279
-1.615 -2.67707
-1.605 -2.70094
-1.595 -2.72462
-1.585 -2.74898
-1.575 -2.77736
-1.565 -2.80563
-1.555 -2.83357
-1.545 -2.86093
-1.535 -2.88748
-1.525 -2.91296
-1.515 -2.93715
-1.505 -2.95382
-1.495 -2.96779
-1.485 -2.98114
-1.475 -2.99445
-1.465 -3.00829
-1.455 -3.02324
-1.445 -3.03987
-1.435 -3.06105
-1.425 -3.09267
-1.415 -3.12652
-1.405 -3.16213
-1.395 -3.19906
-1.385 -3.23684
-1.375 -3.27502
-1.365 -3.31316
-1.355 -3.35334
-1.345 -3.39584
-1.335 -3.4359
-1.325 -3.4724
-1.315 -3.50424
-1.305 -3.53031
-1.295 -3.5495
-1.285 -3.55973
-1.275 -3.54908
-1.265 -3.52964
-1.255 -3.50168
-1.245 -3.46551
-1.235 -3.42142
-1.225 -3.36971
-1.215 -3.31067
-1.205 -3.24193
-1.195 -3.16417
-1.185 -3.08079
-1.175 -2.99265
-1.165 -2.90059
-1.155 -2.80546
-1.145 -2.7081
-1.135 -2.60936
-1.125 -2.51718
-1.115 -2.42491
-1.105 -2.33226
-1.095 -2.23926
-1.085 -2.14597
-1.075 -2.05244
-1.065 -1.95873
-1.055 -1.86699
-1.045 -1.77823
-1.035 -1.6887
-1.025 -1.59793
-1.015 -1.5054
-1.005 -1.41063
-0.995 -1.31311
-0.985 -1.21234
-0.975 -1.10364
-0.965 -0.988438
-0.955 -0.869814
-0.945 -0.748013
-0.935 -0.623283
-0.925 -0.49587
-0.915 -0.366022
-0.905 -0.233417
-0.895 -0.0974995
-0.885 0.0398491
-0.875 0.178164
-0.865 0.31698
-0.855 0.455832
-0.845 0.594256
-0.835 0.731786
-0.825 0.859833
-0.815 0.983941
-0.805 1.1078
-0.795 1.23212
-0.785 1.35762
-0.775 1.485
-0.765 1.61499
-0.755 1.75026
-0.745 1.89832
-0.735 2.05
-0.725 2.20494
-0.715 2.36277
-0.705 2.5231
-0.695 2.68559
-0.685 2.84985
-0.675 3.01512
-0.665 3.17946
-0.655 3.34485
-0.645 3.51119
-0.635 3.67837
-0.625 3.84627
-0.615 4.0148
-0.605 4.18429
-0.595 4.35892
-0.585 4.53336
-0.575 4.70694
-0.565 4.87898
-0.555 5.0488
-0.545 5.21573
-0.535 5.37909
-0.525 5.53307
-0.515 5.67111
-0.505 5.80593
-0.495 5.93859
-0.485 6.07012
-0.475 6.20158
-0.465 6.33401
-0.455 6.46846
-0.445 6.62598
-0.435 6.79119
-0.425 6.95528
-0.415 7.11617
-0.405 7.27175
-0.395 7.41991
-0.385 7.55856
-0.375 7.66251
-0.365 7.75224
-0.355 7.83069
-0.345 7.89858
-0.335 7.95666
-0.325 8.00567
-0.315 8.04634
-0.305 8.07958
-0.295 8.10708
-0.285 8.12829
-0.275 8.14381
-0.265 8.15423
-0.255 8.16015
-0.245 8.16219
-0.235 8.16092
-0.225 8.15713
-0.215 8.15128
-0.205 8.14389
-0.195 8.13555
-0.185 8.12684
-0.175 8.11832
-0.165 8.11058
-0.155 8.1042
-0.145 8.10817
-0.135 8.11393
-0.125 8.12094
-0.115 8.12888
-0.105 8.13744
-0.095 8.1463
-0.085 8.15515
-0.075 8.16281
-0.065 8.16869
-0.055 8.17397
-0.045 8.17858
-0.035 8.18242
-0.025 8.18543
-0.015 8.18752
-0.005 8.18856
0.005 8.18856
0.015 8.18752
0.025 8.18543
0.035 8.18242
0.045 8.17858
0.055 8.17397
0.065 8.16869
0.075 8.16281
0.085 8.15515
0.095 8.1463
0.105 8.13744
0.115 8.12888
0.125 8.12094
0.135 8.11393
0.145 8.10817
0.155 8.1042
0.165 8.11058
0.175 8.11832
0.185 8.12684
0.195 8.13555
0.205 8.14389
0.215 8.15128
0.225 8.15713
0.235 8.16092
0.245 8.16219
0.255 8.16015
0.265 8.15423
0.275 8.14381
0.285 8.12829
0.295 8.10708
0.305 8.07958
0.315 8.04634
0.325 8.00567
0.335 7.95666
0.345 7.89858
0.355 7.83069
0.365 7.75224
0.375 7.66251
0.385 7.55856
0.395 7.41991
0.405 7.27175
0.415 7.11617
0.425 6.95528
0.435 6.79119
0.445 6.62598
0.455 6.46846
0.465 6.33401
0.475 6.20158
0.485 6.07012
0.495 5.93859
0.505 5.80593
0.515 5.67111
0.525 5.53307
0.535 5.37909
0.545 5.21573
0.555 5.0488
0.565 4.87898
0.575 4.70694
0.585 4.53336
0.595 4.35892
0.605 4.18429
0.615 4.0148
0.625 3.84627
0.635 3.67837
0.645 3.51119
0.655 3.34485
0.665 3.17946
0.675 3.01512
0.685 2.84985
0.695 2.68559
0.705 2.5231
0.715 2.36277
0.725 2.20494
0.735 2.05
0.745 1.89832
0.755 1.75026
0.765 1.61499
0.775 1.485
0.785 1.35762
0.795 1.23212
0.805 1.1078
0.815 0.983941
0.825 0.859833
0.835 0.731786
0.845 0.594256
0.855 0.455832
0.865 0.31698
0.875 0.178164
0.885 0.0398491
0.895 -0.0974995
0.905 -0.233417
0.915 -0.366022
0.925 -0.49587
0.935 -0.623283
0.945 -0.748013
0.955 -0.869814
0.965 -0.988438
0.975 -1.10364
0.985 -1.21234
0.995 -1.31311
1.005 -1.41063
1.015 -1.5054
1.025 -1.59793
1.035 -1.6887
1.045 -1.77823
1.055 -1.86699
1.065 -1.95873
1.075 -2.05244
1.085 -2.14597
1.095 -2.23926
1.105 -2.33226
1.115 -2.42491
1.125 -2.51718
1.135 -2.60936
1.145 -2.7081
1.155 -2.80546
1.165 -2.90059
1.175 -2.99265
1.185 -3.08079
1.195 -3.16417
1.205 -3.24193
1.215 -3.31067
1.225 -3.36971
1.235 -3.42142
1.245 -3.46551
1.255 -3.50168
1.265 -3.52964
1.275 -3.54908
1.285 -3.55973
1.295 -3.5495
1.305 -3.53031
1.315 -3.50424
1.325 -3.4724
1.335 -3.4359
1.345 -3.39584
1.355 -3.35334
1.365 -3.31316
1.375 -3.27502
1.385 -3.23684
1.395 -3.19906
1.405 -3.16213
1.415 -3.12652
1.425 -3.09267
1.435 -3.06105
1.445 -3.03987
1.455 -3.02324
1.465 -3.00829
1.475 -2.99445
1.485 -2.98114
1.495 -2.96779
1.505 -2.95382
1.515 -2.93715
1.525 -2.91296
1.535 -2.88748
1.545 -2.86093
1.555 -2.83357
1.565 -2.80563
1.575 -2.77736
1.585 -2.74898
1.595 -2.72462
1.605 -2.70094
1.615 -2.67707
1.625 -2.65279
1.635 -2.62786
1.645 -2.60205
1.655 -2.57513
1.665 -2.54689
1.675 -2.5176
1.685 -2.48644
1.695 -2.4531
1.705 -2.41732
1.715 -2.37878
1.725 -2.33721
1.735 -2.29231
1.745 -2.24153
1.755 -2.18463
1.765 -2.12433
1.775 -2.06085
1.785 -1.99443
1.795 -1.92527
1.805 -1.85362
1.815 -1.77972
1.825 -1.70403
1.835 -1.62646
1.845 -1.54723
1.855 -1.46652
1.865 -1.38451
1.875 -1.30141
1.885 -1.21741
1.895 -1.13345
1.905 -1.04911
1.915 -0.964259
1.925 -0.878989
1.935 -0.793387
1.945 -0.707541
1.955 -0.621538
1.965 -0.533647
1.975 -0.438813
1.985 -0.345217
1.995 -0.253891
2.005 -0.165868
2.015 -0.0821783
2.025 -0.00385367
2.035 0.0680742
2.045 0.123876
2.055 0.166722
2.065 0.202478
2.075 0.231592
2.085 0.254516
2.095 0.271699
2.105 0.283591
2.115 0.290613
2.125 0.292616
2.135 0.290751
2.145 0.285539
2.155 0.277499
2.165 0.267153
2.175 0.25502
2.185 0.241621
2.195 0.231304
2.205 0.224848
2.215 0.217817
2.225 0.20998
2.235 0.201105
2.245 0.190962
2.255 0.179319
2.265 0.165945
2.275 0.15061
2.285 0.127644
2.295 0.103007
2.305 0.0773584
2.315 0.0511041
2.325 0.0246479
2.335 -0.0016059
2.345 -0.0263872
2.355 -0.0484758
2.365 -0.0694296
2.375 -0.0891423
2.385 -0.107507
2.395 -0.124419
2.405 -0.13977
2.415 -0.153454
2.425 -0.163304
2.435 -0.169625
2.445 -0.1745
2.455 -0.178196
2.465 -0.180977
2.475 -0.183111
2.485 -0.184862
2.495 -0.186497
2.505 -0.190559
2.515 -0.197309
2.525 -0.204242
2.535 -0.211227
2.545 -0.218132
2.555 -0.224825
2.565 -0.231173
2.575 -0.237046
2.585 -0.242311
2.595 -0.244882
2.605 -0.246064
2.615 -0.246664
2.625 -0.246774
2.635 -0.246484
2.645 -0.245885
2.655 -0.245069
2.665 -0.244126
2.675 -0.243856
2.685 -0.244411
2.695 -0.244878
2.705 -0.245202
2.715 -0.245327
2.725 -0.245201
2.735 -0.244766
2.745 -0.243969
2.755 -0.242748
2.765 -0.241051
2.775 -0.23883
2.785 -0.23603
2.795 -0.232597
2.805 -0.228479
2.815 -0.223621
2.825 -0.21797
2.835 -0.210154
2.845 -0.200684
2.855 -0.190587
2.865 -0.180013
2.875 -0.169113
2.885 -0.158037
2.895 -0.146937
2.905 -0.135962
2.915 -0.126189
2.925 -0.117406
2.935 -0.108814
2.945 -0.100371
2.955 -0.0920358
2.965 -0.0837689
2.975 -0.0755294
2.985 -0.0657053
2.995 -0.0557638
3.005 -0.0459577
3.015 -0.0364232
3.025 -0.0272966
3.035 -0.0187142
3.045 -0.0108123
3.055 -0.0037272
3.065 0.00113438
3.075 0.00320631
3.085 0.0044133
3.095 0.00487442
3.105 0.00470877
3.115 0.00403544
3.125 0.0029735
3.135 0.00164205
3.145 0.000160174
3.155 0
3.165 0
3.175 0
3.185 0
3.195 0
3.205 0
3.215 0
3.225 0
3.235 0
3.245 0
3.255 0
3.265 0
3.275 0
3.285 0
3.295 0
3.305 0
3.315 0
3.325 0
