# Supplementary material for: Interplay of Hydropathy and Heterogeneous Diffusion in the Molecular Transport within Lamellar Lipid Mesophases
Source: Pharmaceutics. 2023 Feb 8;15(2):573. doi: 10.3390/pharmaceutics15020573 (PMC9959094; doi:10.3390/pharmaceutics15020573)
Supplement: Supplementary file 1 [file pharmaceutics-15-00573-s001.zip › Figure 7/Panel_a/Glu]

-3.315 0
-3.305 0
-3.295 0
-3.285 0
-3.275 0
-3.265 0
-3.255 0
-3.245 0
-3.235 0
-3.225 0
-3.215 0
-3.205 0
-3.195 0
-3.185 0
-3.175 -0.000603034
-3.165 -0.0017815
-3.155 -0.00286834
-3.145 -0.00381796
-3.135 -0.00458474
-3.125 -0.00512308
-3.115 -0.00538737
-3.105 -0.00533202
-3.095 -0.0049114
-3.085 -0.00407992
-3.075 -0.00279197
-3.065 -0.00100195
-3.055 0.00307088
-3.045 0.0091362
-3.035 0.0156325
-3.025 0.0224704
-3.015 0.0295607
-3.005 0.0368141
-2.995 0.0441411
-2.985 0.0514526
-2.975 0.0586592
-2.965 0.0656716
-2.955 0.0724005
-2.945 0.0787565
-2.935 0.0813305
-2.925 0.0810561
-2.915 0.0803658
-2.905 0.0793796
-2.895 0.0782179
-2.885 0.0770008
-2.875 0.0758483
-2.865 0.0748808
-2.855 0.0742182
-2.845 0.0739809
-2.835 0.0742889
-2.825 0.0752625
-2.815 0.0770217
-2.805 0.0800455
-2.795 0.0876185
-2.785 0.0961525
-2.775 0.10563
-2.765 0.116034
-2.755 0.127348
-2.745 0.139553
-2.735 0.152633
-2.725 0.166571
-2.715 0.181349
-2.705 0.19695
-2.695 0.213357
-2.685 0.230552
-2.675 0.248152
-2.665 0.265886
-2.655 0.284408
-2.645 0.303737
-2.635 0.323894
-2.625 0.344898
-2.615 0.36677
-2.605 0.389529
-2.595 0.413196
-2.585 0.437789
-2.575 0.463329
-2.565 0.489837
-2.555 0.517331
-2.545 0.546176
-2.535 0.576228
-2.525 0.607294
-2.515 0.639374
-2.505 0.672468
-2.495 0.706575
-2.485 0.741697
-2.475 0.777833
-2.465 0.814982
-2.455 0.853146
-2.445 0.892323
-2.435 0.932515
-2.425 0.97372
-2.415 1.01398
-2.405 1.05515
-2.395 1.09748
-2.385 1.14106
-2.375 1.18596
-2.365 1.23227
-2.355 1.28007
-2.345 1.32943
-2.335 1.38044
-2.325 1.43317
-2.315 1.48771
-2.305 1.54412
-2.295 1.60312
-2.285 1.66674
-2.275 1.73234
-2.265 1.79988
-2.255 1.86932
-2.245 1.94062
-2.235 2.01374
-2.225 2.08864
-2.215 2.16529
-2.205 2.24364
-2.195 2.32364
-2.185 2.40527
-2.175 2.48848
-2.165 2.57499
-2.155 2.66494
-2.145 2.75615
-2.135 2.84843
-2.125 2.94162
-2.115 3.03552
-2.105 3.12997
-2.095 3.22478
-2.085 3.31977
-2.075 3.41476
-2.065 3.50958
-2.055 3.60404
-2.045 3.69796
-2.035 3.78758
-2.025 3.87519
-2.015 3.96204
-2.005 4.04813
-1.995 4.13346
-1.985 4.21803
-1.975 4.30185
-1.965 4.38491
-1.955 4.46722
-1.945 4.54877
-1.935 4.62957
-1.925 4.70962
-1.915 4.78948
-1.905 4.89974
-1.895 5.00425
-1.885 5.10103
-1.875 5.18814
-1.865 5.26362
-1.855 5.32551
-1.845 5.37185
-1.835 5.40068
-1.825 5.38417
-1.815 5.35031
-1.805 5.30344
-1.795 5.24544
-1.785 5.17821
-1.775 5.10639
-1.765 5.04828
-1.755 4.98805
-1.745 4.92579
-1.735 4.8616
-1.725 4.79556
-1.715 4.72777
-1.705 4.6583
-1.695 4.58726
-1.685 4.51473
-1.675 4.44081
-1.665 4.36557
-1.655 4.28346
-1.645 4.19596
-1.635 4.10783
-1.625 4.01957
-1.615 3.93164
-1.605 3.84454
-1.595 3.75875
-1.585 3.67475
-1.575 3.59302
-1.565 3.51405
-1.555 3.43832
-1.545 3.36631
-1.535 3.29851
-1.525 3.24593
-1.515 3.21051
-1.505 3.17928
-1.495 3.15185
-1.485 3.12786
-1.475 3.10693
-1.465 3.08868
-1.455 3.07273
-1.445 3.05872
-1.435 3.04626
-1.425 3.03498
-1.415 3.0245
-1.405 3.01233
-1.395 2.98428
-1.385 2.9566
-1.375 2.9296
-1.365 2.9036
-1.355 2.87891
-1.345 2.85586
-1.335 2.83476
-1.325 2.81594
-1.315 2.7997
-1.305 2.78637
-1.295 2.77627
-1.285 2.76972
-1.275 2.77249
-1.265 2.78771
-1.255 2.80671
-1.245 2.82929
-1.235 2.85525
-1.225 2.88439
-1.215 2.91651
-1.205 2.95142
-1.195 2.98891
-1.185 3.02878
-1.175 3.07083
-1.165 3.11488
-1.155 3.16071
-1.145 3.20247
-1.135 3.243
-1.125 3.28525
-1.115 3.32933
-1.105 3.37535
-1.095 3.42343
-1.085 3.47369
-1.075 3.52625
-1.065 3.58121
-1.055 3.63869
-1.045 3.69881
-1.035 3.76169
-1.025 3.82744
-1.015 3.9037
-1.005 3.98333
-0.995 4.06571
-0.985 4.15067
-0.975 4.23806
-0.965 4.3277
-0.955 4.41943
-0.945 4.51309
-0.935 4.60852
-0.925 4.70554
-0.915 4.80401
-0.905 4.90375
-0.895 5.0046
-0.885 5.10229
-0.875 5.19592
-0.865 5.29077
-0.855 5.38703
-0.845 5.48485
-0.835 5.58441
-0.825 5.68588
-0.815 5.78942
-0.805 5.89521
-0.795 6.00342
-0.785 6.11421
-0.775 6.22775
-0.765 6.34431
-0.755 6.46473
-0.745 6.58838
-0.735 6.71539
-0.725 6.84591
-0.715 6.98007
-0.705 7.118
-0.695 7.25985
-0.685 7.40574
-0.675 7.55582
-0.665 7.71023
-0.655 7.86909
-0.645 8.03255
-0.635 8.20727
-0.625 8.39718
-0.615 8.59122
-0.605 8.78889
-0.595 8.98969
-0.585 9.19313
-0.575 9.3987
-0.565 9.60591
-0.555 9.81426
-0.545 10.0233
-0.535 10.2324
-0.525 10.4412
-0.515 10.6491
-0.505 10.8522
-0.495 11.0516
-0.485 11.2491
-0.475 11.4443
-0.465 11.6368
-0.455 11.8265
-0.445 12.0129
-0.435 12.1958
-0.425 12.3749
-0.415 12.5499
-0.405 12.7205
-0.395 12.8864
-0.385 13.0473
-0.375 13.204
-0.365 13.3551
-0.355 13.5001
-0.345 13.6389
-0.335 13.7709
-0.325 13.8959
-0.315 14.0135
-0.305 14.1233
-0.295 14.2251
-0.285 14.3184
-0.275 14.403
-0.265 14.47
-0.255 14.513
-0.245 14.5475
-0.235 14.574
-0.225 14.5933
-0.215 14.6061
-0.205 14.613
-0.195 14.6146
-0.185 14.6116
-0.175 14.6048
-0.165 14.5947
-0.155 14.582
-0.145 14.5735
-0.135 14.5723
-0.125 14.5703
-0.115 14.5675
-0.105 14.5642
-0.095 14.5603
-0.085 14.5562
-0.075 14.5519
-0.065 14.5476
-0.055 14.5435
-0.045 14.5397
-0.035 14.5363
-0.025 14.5336
-0.015 14.5316
-0.005 14.5306
0.005 14.5306
0.015 14.5316
0.025 14.5336
0.035 14.5363
0.045 14.5397
0.055 14.5435
0.065 14.5476
0.075 14.5519
0.085 14.5562
0.095 14.5603
0.105 14.5642
0.115 14.5675
0.125 14.5703
0.135 14.5723
0.145 14.5735
0.155 14.582
0.165 14.5947
0.175 14.6048
0.185 14.6116
0.195 14.6146
0.205 14.613
0.215 14.6061
0.225 14.5933
0.235 14.574
0.245 14.5475
0.255 14.513
0.265 14.47
0.275 14.403
0.285 14.3184
0.295 14.2251
0.305 14.1233
0.315 14.0135
0.325 13.8959
0.335 13.7709
0.345 13.6389
0.355 13.5001
0.365 13.3551
0.375 13.204
0.385 13.0473
0.395 12.8864
0.405 12.7205
0.415 12.5499
0.425 12.3749
0.435 12.1958
0.445 12.0129
0.455 11.8265
0.465 11.6368
0.475 11.4443
0.485 11.2491
0.495 11.0516
0.505 10.8522
0.515 10.6491
0.525 10.4412
0.535 10.2324
0.545 10.0233
0.555 9.81426
0.565 9.60591
0.575 9.3987
0.585 9.19313
0.595 8.98969
0.605 8.78889
0.615 8.59122
0.625 8.39718
0.635 8.20727
0.645 8.03255
0.655 7.86909
0.665 7.71023
0.675 7.55582
0.685 7.40574
0.695 7.25985
0.705 7.118
0.715 6.98007
0.725 6.84591
0.735 6.71539
0.745 6.58838
0.755 6.46473
0.765 6.34431
0.775 6.22775
0.785 6.11421
0.795 6.00342
0.805 5.89521
0.815 5.78942
0.825 5.68588
0.835 5.58441
0.845 5.48485
0.855 5.38703
0.865 5.29077
0.875 5.19592
0.885 5.10229
0.895 5.0046
0.905 4.90375
0.915 4.80401
0.925 4.70554
0.935 4.60852
0.945 4.51309
0.955 4.41943
0.965 4.3277
0.975 4.23806
0.985 4.15067
0.995 4.06571
1.005 3.98333
1.015 3.9037
1.025 3.82744
1.035 3.76169
1.045 3.69881
1.055 3.63869
1.065 3.58121
1.075 3.52625
1.085 3.47369
1.095 3.42343
1.105 3.37535
1.115 3.32933
1.125 3.28525
1.135 3.243
1.145 3.20247
1.155 3.16071
1.165 3.11488
1.175 3.07083
1.185 3.02878
1.195 2.98891
1.205 2.95142
1.215 2.91651
1.225 2.88439
1.235 2.85525
1.245 2.82929
1.255 2.80671
1.265 2.78771
1.275 2.77249
1.285 2.76972
1.295 2.77627
1.305 2.78637
1.315 2.7997
1.325 2.81594
1.335 2.83476
1.345 2.85586
1.355 2.87891
1.365 2.9036
1.375 2.9296
1.385 2.9566
1.395 2.98428
1.405 3.01233
1.415 3.0245
1.425 3.03498
1.435 3.04626
1.445 3.05872
1.455 3.07273
1.465 3.08868
1.475 3.10693
1.485 3.12786
1.495 3.15185
1.505 3.17928
1.515 3.21051
1.525 3.24593
1.535 3.29851
1.545 3.36631
1.555 3.43832
1.565 3.51405
1.575 3.59302
1.585 3.67475
1.595 3.75875
1.605 3.84454
1.615 3.93164
1.625 4.01957
1.635 4.10783
1.645 4.19596
1.655 4.28346
1.665 4.36557
1.675 4.44081
1.685 4.51473
1.695 4.58726
1.705 4.6583
1.715 4.72777
1.725 4.79556
1.735 4.8616
1.745 4.92579
1.755 4.98805
1.765 5.04828
1.775 5.10639
1.785 5.17821
1.795 5.24544
1.805 5.30344
1.815 5.35031
1.825 5.38417
1.835 5.40068
1.845 5.37185
1.855 5.32551
1.865 5.26362
1.875 5.18814
1.885 5.10103
1.895 5.00425
1.905 4.89974
1.915 4.78948
1.925 4.70962
1.935 4.62957
1.945 4.54877
1.955 4.46722
1.965 4.38491
1.975 4.30185
1.985 4.21803
1.995 4.13346
2.005 4.04813
2.015 3.96204
2.025 3.87519
2.035 3.78758
2.045 3.69796
2.055 3.60404
2.065 3.50958
2.075 3.41476
2.085 3.31977
2.095 3.22478
2.105 3.12997
2.115 3.03552
2.125 2.94162
2.135 2.84843
2.145 2.75615
2.155 2.66494
2.165 2.57499
2.175 2.48848
2.185 2.40527
2.195 2.32364
2.205 2.24364
2.215 2.16529
2.225 2.08864
2.235 2.01374
2.245 1.94062
2.255 1.86932
2.265 1.79988
2.275 1.73234
2.285 1.66674
2.295 1.60312
2.305 1.54412
2.315 1.48771
2.325 1.43317
2.335 1.38044
2.345 1.32943
2.355 1.28007
2.365 1.23227
2.375 1.18596
2.385 1.14106
2.395 1.09748
2.405 1.05515
2.415 1.01398
2.425 0.97372
2.435 0.932515
2.445 0.892323
2.455 0.853146
2.465 0.814982
2.475 0.777833
2.485 0.741697
2.495 0.706575
2.505 0.672468
2.515 0.639374
2.525 0.607294
2.535 0.576228
2.545 0.546176
2.555 0.517331
2.565 0.489837
2.575 0.463329
2.585 0.437789
2.595 0.413196
2.605 0.389529
2.615 0.36677
2.625 0.344898
2.635 0.323894
2.645 0.303737
2.655 0.284408
2.665 0.265886
2.675 0.248152
2.685 0.230552
2.695 0.213357
2.705 0.19695
2.715 0.181349
2.725 0.166571
2.735 0.152633
2.745 0.139553
2.755 0.127348
2.765 0.116034
2.775 0.10563
2.785 0.0961525
2.795 0.0876185
2.805 0.0800455
2.815 0.0770217
2.825 0.0752625
2.835 0.0742889
2.845 0.0739809
2.855 0.0742182
2.865 0.0748808
2.875 0.0758483
2.885 0.0770008
2.895 0.0782179
2.905 0.0793796
2.915 0.0803658
2.925 0.0810561
2.935 0.0813305
2.945 0.0787565
2.955 0.0724005
2.965 0.0656716
2.975 0.0586592
2.985 0.0514526
2.995 0.0441411
3.005 0.0368141
3.015 0.0295607
3.025 0.0224704
3.035 0.0156325
3.045 0.0091362
3.055 0.00307088
3.065 -0.00100195
3.075 -0.00279197
3.085 -0.00407992
3.095 -0.0049114
3.105 -0.00533202
3.115 -0.00538737
3.125 -0.00512308
3.135 -0.00458474
3.145 -0.00381796
3.155 -0.00286834
3.165 -0.0017815
3.175 -0.000603034
3.185 0
3.195 0
3.205 0
3.215 0
3.225 0
3.235 0
3.245 0
3.255 0
3.265 0
3.275 0
3.285 0
3.295 0
3.305 0
3.315 0
3.325 0
