# Supplementary material for: Interplay of Hydropathy and Heterogeneous Diffusion in the Molecular Transport within Lamellar Lipid Mesophases
Source: Pharmaceutics. 2023 Feb 8;15(2):573. doi: 10.3390/pharmaceutics15020573 (PMC9959094; doi:10.3390/pharmaceutics15020573)
Supplement: Supplementary file 1 [file pharmaceutics-15-00573-s001.zip › Figure 7/Panel_a/Ile]

-3.315 0
-3.305 0
-3.295 0
-3.285 0
-3.275 0
-3.265 0
-3.255 0
-3.245 0
-3.235 0
-3.225 0
-3.215 0
-3.205 0
-3.195 0
-3.185 0
-3.175 0
-3.165 0
-3.155 0
-3.145 0
-3.135 0
-3.125 0.000624787
-3.115 0.00296714
-3.105 0.00530734
-3.095 0.00748889
-3.085 0.0093553
-3.075 0.0107501
-3.065 0.0115168
-3.055 0.0114989
-3.045 0.01054
-3.035 0.00848351
-3.025 0.00517299
-3.015 0.000451962
-3.005 -0.0139984
-2.995 -0.030128
-2.985 -0.0468413
-2.975 -0.0637866
-2.965 -0.0806119
-2.955 -0.0969653
-2.945 -0.112495
-2.935 -0.126849
-2.925 -0.139676
-2.915 -0.147773
-2.905 -0.15052
-2.895 -0.151455
-2.885 -0.150684
-2.875 -0.14831
-2.865 -0.144439
-2.855 -0.139175
-2.845 -0.132621
-2.835 -0.124883
-2.825 -0.115468
-2.815 -0.104888
-2.805 -0.0935795
-2.795 -0.0817209
-2.785 -0.0694901
-2.775 -0.0570651
-2.765 -0.0446239
-2.755 -0.0323448
-2.745 -0.0242596
-2.735 -0.0185646
-2.725 -0.013023
-2.715 -0.00735527
-2.705 -0.00128209
-2.695 0.00547596
-2.685 0.0131983
-2.675 0.0221643
-2.665 0.0326533
-2.655 0.0462607
-2.645 0.0670514
-2.635 0.0894511
-2.625 0.113242
-2.615 0.138208
-2.605 0.16413
-2.595 0.190792
-2.585 0.217976
-2.575 0.245464
-2.565 0.269871
-2.555 0.292806
-2.545 0.315826
-2.535 0.339048
-2.525 0.362589
-2.515 0.386567
-2.505 0.4111
-2.495 0.436304
-2.485 0.462297
-2.475 0.489196
-2.465 0.518877
-2.455 0.549531
-2.445 0.581128
-2.435 0.613653
-2.425 0.64709
-2.415 0.681424
-2.405 0.716641
-2.395 0.752725
-2.385 0.791107
-2.375 0.83164
-2.365 0.872401
-2.355 0.91307
-2.345 0.953329
-2.335 0.992858
-2.325 1.03134
-2.315 1.07143
-2.305 1.11426
-2.295 1.15402
-2.285 1.18955
-2.275 1.21967
-2.265 1.2432
-2.255 1.25897
-2.245 1.2658
-2.235 1.25325
-2.225 1.22876
-2.215 1.19455
-2.205 1.15077
-2.195 1.09757
-2.185 1.03512
-2.175 0.963557
-2.165 0.87506
-2.155 0.77884
-2.145 0.676685
-2.135 0.569981
-2.125 0.460118
-2.115 0.348485
-2.105 0.241764
-2.095 0.136753
-2.085 0.0323752
-2.075 -0.0710141
-2.065 -0.173058
-2.055 -0.273399
-2.045 -0.367385
-2.035 -0.452352
-2.025 -0.536063
-2.015 -0.619576
-2.005 -0.703953
-1.995 -0.790254
-1.985 -0.87954
-1.975 -0.973476
-1.965 -1.08884
-1.955 -1.20881
-1.945 -1.33267
-1.935 -1.45968
-1.925 -1.58913
-1.915 -1.7203
-1.905 -1.85246
-1.895 -1.98376
-1.885 -2.11045
-1.875 -2.23675
-1.865 -2.3625
-1.855 -2.48757
-1.845 -2.6118
-1.835 -2.73505
-1.825 -2.85716
-1.815 -2.97395
-1.805 -3.08904
-1.795 -3.20354
-1.785 -3.31785
-1.775 -3.43235
-1.765 -3.54744
-1.755 -3.6635
-1.745 -3.78491
-1.735 -3.91178
-1.725 -4.03956
-1.715 -4.16776
-1.705 -4.2959
-1.695 -4.4235
-1.685 -4.55008
-1.675 -4.67515
-1.665 -4.79366
-1.655 -4.90967
-1.645 -5.02375
-1.635 -5.13595
-1.625 -5.24633
-1.615 -5.35493
-1.605 -5.46181
-1.595 -5.56766
-1.585 -5.67324
-1.575 -5.77698
-1.565 -5.87872
-1.555 -5.97829
-1.545 -6.07554
-1.535 -6.1703
-1.525 -6.26241
-1.515 -6.34986
-1.505 -6.43382
-1.495 -6.51511
-1.485 -6.59384
-1.475 -6.6701
-1.465 -6.74402
-1.455 -6.8157
-1.445 -6.88538
-1.435 -6.9539
-1.425 -7.02037
-1.415 -7.0848
-1.405 -7.14719
-1.395 -7.20753
-1.385 -7.26583
-1.375 -7.32209
-1.365 -7.37516
-1.355 -7.42538
-1.345 -7.4739
-1.335 -7.52092
-1.325 -7.56667
-1.315 -7.61135
-1.305 -7.65519
-1.295 -7.6984
-1.285 -7.74615
-1.275 -7.79331
-1.265 -7.83941
-1.255 -7.88414
-1.245 -7.92717
-1.235 -7.96818
-1.225 -8.00684
-1.215 -8.04099
-1.205 -8.06954
-1.195 -8.09546
-1.185 -8.1189
-1.175 -8.14002
-1.165 -8.15898
-1.155 -8.17595
-1.145 -8.19109
-1.135 -8.20456
-1.125 -8.21652
-1.115 -8.22714
-1.105 -8.23657
-1.095 -8.24499
-1.085 -8.25255
-1.075 -8.25941
-1.065 -8.26574
-1.055 -8.2717
-1.045 -8.27746
-1.035 -8.28316
-1.025 -8.28899
-1.015 -8.2951
-1.005 -8.30165
-0.995 -8.3088
-0.985 -8.31953
-0.975 -8.33224
-0.965 -8.34531
-0.955 -8.35847
-0.945 -8.37144
-0.935 -8.38394
-0.925 -8.3957
-0.915 -8.40598
-0.905 -8.41101
-0.895 -8.41506
-0.885 -8.41836
-0.875 -8.42111
-0.865 -8.42354
-0.855 -8.42587
-0.845 -8.42832
-0.835 -8.43187
-0.825 -8.43613
-0.815 -8.44098
-0.805 -8.44653
-0.795 -8.45289
-0.785 -8.46018
-0.775 -8.46849
-0.765 -8.47876
-0.755 -8.49348
-0.745 -8.50905
-0.735 -8.52514
-0.725 -8.54143
-0.715 -8.5576
-0.705 -8.57332
-0.695 -8.58827
-0.685 -8.5981
-0.675 -8.60444
-0.665 -8.61005
-0.655 -8.6153
-0.645 -8.6205
-0.635 -8.626
-0.625 -8.63214
-0.615 -8.63925
-0.605 -8.65292
-0.595 -8.66878
-0.585 -8.68528
-0.575 -8.70207
-0.565 -8.71879
-0.555 -8.7351
-0.545 -8.75066
-0.535 -8.76303
-0.525 -8.77188
-0.515 -8.77958
-0.505 -8.78625
-0.495 -8.79202
-0.485 -8.797
-0.475 -8.80132
-0.465 -8.80509
-0.455 -8.80809
-0.445 -8.81079
-0.435 -8.81339
-0.425 -8.81605
-0.415 -8.81893
-0.405 -8.82221
-0.395 -8.82603
-0.385 -8.83177
-0.375 -8.84065
-0.365 -8.85007
-0.355 -8.85981
-0.345 -8.86964
-0.335 -8.87935
-0.325 -8.88873
-0.315 -8.89755
-0.305 -8.90365
-0.295 -8.90836
-0.285 -8.91234
-0.275 -8.91566
-0.265 -8.91835
-0.255 -8.92048
-0.245 -8.9221
-0.235 -8.92327
-0.225 -8.92404
-0.215 -8.92446
-0.205 -8.92459
-0.195 -8.92449
-0.185 -8.92419
-0.175 -8.92377
-0.165 -8.92328
-0.155 -8.92308
-0.145 -8.92308
-0.135 -8.92308
-0.125 -8.92308
-0.115 -8.92308
-0.105 -8.92308
-0.095 -8.92308
-0.085 -8.92308
-0.075 -8.92308
-0.065 -8.92308
-0.055 -8.92308
-0.045 -8.92308
-0.035 -8.92308
-0.025 -8.92308
-0.015 -8.92308
-0.005 -8.92308
0.005 -8.92308
0.015 -8.92308
0.025 -8.92308
0.035 -8.92308
0.045 -8.92308
0.055 -8.92308
0.065 -8.92308
0.075 -8.92308
0.085 -8.92308
0.095 -8.92308
0.105 -8.92308
0.115 -8.92308
0.125 -8.92308
0.135 -8.92308
0.145 -8.92308
0.155 -8.92308
0.165 -8.92328
0.175 -8.92377
0.185 -8.92419
0.195 -8.92449
0.205 -8.92459
0.215 -8.92446
0.225 -8.92404
0.235 -8.92327
0.245 -8.9221
0.255 -8.92048
0.265 -8.91835
0.275 -8.91566
0.285 -8.91234
0.295 -8.90836
0.305 -8.90365
0.315 -8.89755
0.325 -8.88873
0.335 -8.87935
0.345 -8.86964
0.355 -8.85981
0.365 -8.85007
0.375 -8.84065
0.385 -8.83177
0.395 -8.82603
0.405 -8.82221
0.415 -8.81893
0.425 -8.81605
0.435 -8.81339
0.445 -8.81079
0.455 -8.80809
0.465 -8.80509
0.475 -8.80132
0.485 -8.797
0.495 -8.79202
0.505 -8.78625
0.515 -8.77958
0.525 -8.77188
0.535 -8.76303
0.545 -8.75066
0.555 -8.7351
0.565 -8.71879
0.575 -8.70207
0.585 -8.68528
0.595 -8.66878
0.605 -8.65292
0.615 -8.63925
0.625 -8.63214
0.635 -8.626
0.645 -8.6205
0.655 -8.6153
0.665 -8.61005
0.675 -8.60444
0.685 -8.5981
0.695 -8.58827
0.705 -8.57332
0.715 -8.5576
0.725 -8.54143
0.735 -8.52514
0.745 -8.50905
0.755 -8.49348
0.765 -8.47876
0.775 -8.46849
0.785 -8.46018
0.795 -8.45289
0.805 -8.44653
0.815 -8.44098
0.825 -8.43613
0.835 -8.43187
0.845 -8.42832
0.855 -8.42587
0.865 -8.42354
0.875 -8.42111
0.885 -8.41836
0.895 -8.41506
0.905 -8.41101
0.915 -8.40598
0.925 -8.3957
0.935 -8.38394
0.945 -8.37144
0.955 -8.35847
0.965 -8.34531
0.975 -8.33224
0.985 -8.31953
0.995 -8.3088
1.005 -8.30165
1.015 -8.2951
1.025 -8.28899
1.035 -8.28316
1.045 -8.27746
1.055 -8.2717
1.065 -8.26574
1.075 -8.25941
1.085 -8.25255
1.095 -8.24499
1.105 -8.23657
1.115 -8.22714
1.125 -8.21652
1.135 -8.20456
1.145 -8.19109
1.155 -8.17595
1.165 -8.15898
1.175 -8.14002
1.185 -8.1189
1.195 -8.09546
1.205 -8.06954
1.215 -8.04099
1.225 -8.00684
1.235 -7.96818
1.245 -7.92717
1.255 -7.88414
1.265 -7.83941
1.275 -7.79331
1.285 -7.74615
1.295 -7.6984
1.305 -7.65519
1.315 -7.61135
1.325 -7.56667
1.335 -7.52092
1.345 -7.4739
1.355 -7.42538
1.365 -7.37516
1.375 -7.32209
1.385 -7.26583
1.395 -7.20753
1.405 -7.14719
1.415 -7.0848
1.425 -7.02037
1.435 -6.9539
1.445 -6.88538
1.455 -6.8157
1.465 -6.74402
1.475 -6.6701
1.485 -6.59384
1.495 -6.51511
1.505 -6.43382
1.515 -6.34986
1.525 -6.26241
1.535 -6.1703
1.545 -6.07554
1.555 -5.97829
1.565 -5.87872
1.575 -5.77698
1.585 -5.67324
1.595 -5.56766
1.605 -5.46181
1.615 -5.35493
1.625 -5.24633
1.635 -5.13595
1.645 -5.02375
1.655 -4.90967
1.665 -4.79366
1.675 -4.67515
1.685 -4.55008
1.695 -4.4235
1.705 -4.2959
1.715 -4.16776
1.725 -4.03956
1.735 -3.91178
1.745 -3.78491
1.755 -3.6635
1.765 -3.54744
1.775 -3.43235
1.785 -3.31785
1.795 -3.20354
1.805 -3.08904
1.815 -2.97395
1.825 -2.85716
1.835 -2.73505
1.845 -2.6118
1.855 -2.48757
1.865 -2.3625
1.875 -2.23675
1.885 -2.11045
1.895 -1.98376
1.905 -1.85246
1.915 -1.7203
1.925 -1.58913
1.935 -1.45968
1.945 -1.33267
1.955 -1.20881
1.965 -1.08884
1.975 -0.973476
1.985 -0.87954
1.995 -0.790254
2.005 -0.703953
2.015 -0.619576
2.025 -0.536063
2.035 -0.452352
2.045 -0.367385
2.055 -0.273399
2.065 -0.173058
2.075 -0.0710141
2.085 0.0323752
2.095 0.136753
2.105 0.241764
2.115 0.348485
2.125 0.460118
2.135 0.569981
2.145 0.676685
2.155 0.77884
2.165 0.87506
2.175 0.963557
2.185 1.03512
2.195 1.09757
2.205 1.15077
2.215 1.19455
2.225 1.22876
2.235 1.25325
2.245 1.2658
2.255 1.25897
2.265 1.2432
2.275 1.21967
2.285 1.18955
2.295 1.15402
2.305 1.11426
2.315 1.07143
2.325 1.03134
2.335 0.992858
2.345 0.953329
2.355 0.91307
2.365 0.872401
2.375 0.83164
2.385 0.791107
2.395 0.752725
2.405 0.716641
2.415 0.681424
2.425 0.64709
2.435 0.613653
2.445 0.581128
2.455 0.549531
2.465 0.518877
2.475 0.489196
2.485 0.462297
2.495 0.436304
2.505 0.4111
2.515 0.386567
2.525 0.362589
2.535 0.339048
2.545 0.315826
2.555 0.292806
2.565 0.269871
2.575 0.245464
2.585 0.217976
2.595 0.190792
2.605 0.16413
2.615 0.138208
2.625 0.113242
2.635 0.0894511
2.645 0.0670514
2.655 0.0462607
2.665 0.0326533
2.675 0.0221643
2.685 0.0131983
2.695 0.00547596
2.705 -0.00128209
2.715 -0.00735527
2.725 -0.013023
2.735 -0.0185646
2.745 -0.0242596
2.755 -0.0323448
2.765 -0.0446239
2.775 -0.0570651
2.785 -0.0694901
2.795 -0.0817209
2.805 -0.0935795
2.815 -0.104888
2.825 -0.115468
2.835 -0.124883
2.845 -0.132621
2.855 -0.139175
2.865 -0.144439
2.875 -0.14831
2.885 -0.150684
2.895 -0.151455
2.905 -0.15052
2.915 -0.147773
2.925 -0.139676
2.935 -0.126849
2.945 -0.112495
2.955 -0.0969653
2.965 -0.0806119
2.975 -0.0637866
2.985 -0.0468413
2.995 -0.030128
3.005 -0.0139984
3.015 0.000451962
3.025 0.00517299
3.035 0.00848351
3.045 0.01054
3.055 0.0114989
3.065 0.0115168
3.075 0.0107501
3.085 0.0093553
3.095 0.00748889
3.105 0.00530734
3.115 0.00296714
3.125 0.000624787
3.135 0
3.145 0
3.155 0
3.165 0
3.175 0
3.185 0
3.195 0
3.205 0
3.215 0
3.225 0
3.235 0
3.245 0
3.255 0
3.265 0
3.275 0
3.285 0
3.295 0
3.305 0
3.315 0
3.325 0
