# Supplementary material for: Interplay of Hydropathy and Heterogeneous Diffusion in the Molecular Transport within Lamellar Lipid Mesophases
Source: Pharmaceutics. 2023 Feb 8;15(2):573. doi: 10.3390/pharmaceutics15020573 (PMC9959094; doi:10.3390/pharmaceutics15020573)
Supplement: Supplementary file 1 [file pharmaceutics-15-00573-s001.zip › Figure 7/Panel_a/Leu]

-3.315 0
-3.305 0
-3.295 0
-3.285 0
-3.275 0
-3.265 0
-3.255 0
-3.245 0
-3.235 0
-3.225 0
-3.215 0
-3.205 0
-3.195 0
-3.185 0
-3.175 0
-3.165 0
-3.155 0
-3.145 0
-3.135 0
-3.125 0
-3.115 0
-3.105 0.000223043
-3.095 0.000787625
-3.085 0.00129743
-3.075 0.00171052
-3.065 0.00198497
-3.055 0.00207883
-3.045 0.00195018
-3.035 0.00155708
-3.025 0.000857598
-3.015 -0.000472221
-3.005 -0.00364394
-2.995 -0.00705722
-2.985 -0.0106173
-2.975 -0.0142295
-2.965 -0.0177991
-2.955 -0.0212312
-2.945 -0.0244311
-2.935 -0.0273041
-2.925 -0.0296837
-2.915 -0.031517
-2.905 -0.0327615
-2.895 -0.0333334
-2.885 -0.0331488
-2.875 -0.0321241
-2.865 -0.0301754
-2.855 -0.0267031
-2.845 -0.020997
-2.835 -0.0142799
-2.825 -0.00663363
-2.815 0.00185978
-2.805 0.0111185
-2.795 0.0210605
-2.785 0.031604
-2.775 0.0426177
-2.765 0.0523136
-2.755 0.0624397
-2.745 0.0730482
-2.735 0.0841915
-2.725 0.0959217
-2.715 0.108291
-2.705 0.121352
-2.695 0.135157
-2.685 0.149758
-2.675 0.165861
-2.665 0.184126
-2.655 0.203146
-2.645 0.22284
-2.635 0.243128
-2.625 0.263927
-2.615 0.285159
-2.605 0.306741
-2.595 0.328593
-2.585 0.350486
-2.575 0.371315
-2.565 0.39237
-2.555 0.413688
-2.545 0.435309
-2.535 0.45727
-2.525 0.47961
-2.515 0.502367
-2.505 0.525074
-2.495 0.547875
-2.485 0.571327
-2.475 0.595556
-2.465 0.62069
-2.455 0.646859
-2.445 0.67419
-2.435 0.702811
-2.425 0.73345
-2.415 0.767201
-2.405 0.802298
-2.395 0.838653
-2.385 0.876174
-2.375 0.914771
-2.365 0.954355
-2.355 0.994835
-2.345 1.03677
-2.335 1.07961
-2.325 1.12289
-2.315 1.1664
-2.305 1.20994
-2.295 1.25333
-2.285 1.29637
-2.275 1.33959
-2.265 1.38246
-2.255 1.42418
-2.245 1.46442
-2.235 1.50283
-2.225 1.5391
-2.215 1.57288
-2.205 1.60422
-2.195 1.63333
-2.185 1.65878
-2.175 1.68009
-2.165 1.69677
-2.155 1.70835
-2.145 1.71435
-2.135 1.71429
-2.125 1.69254
-2.115 1.65903
-2.105 1.62156
-2.095 1.5818
-2.085 1.54144
-2.075 1.50217
-2.065 1.46567
-2.055 1.43362
-2.045 1.44794
-2.035 1.46962
-2.025 1.49096
-2.015 1.50885
-2.005 1.5202
-1.995 1.52189
-1.985 1.51084
-1.975 1.47517
-1.965 1.41816
-1.955 1.34731
-1.945 1.26271
-1.935 1.16168
-1.925 1.04195
-1.915 0.913092
-1.905 0.77837
-1.895 0.646882
-1.885 0.533745
-1.875 0.423871
-1.865 0.316224
-1.855 0.209771
-1.845 0.103476
-1.835 -0.00369472
-1.825 -0.112776
-1.815 -0.232146
-1.805 -0.355379
-1.795 -0.481894
-1.785 -0.61182
-1.775 -0.745288
-1.765 -0.882424
-1.755 -1.02336
-1.745 -1.17758
-1.735 -1.34246
-1.725 -1.50884
-1.715 -1.67505
-1.705 -1.83941
-1.695 -2.00023
-1.685 -2.15582
-1.675 -2.30451
-1.665 -2.41862
-1.655 -2.5237
-1.645 -2.62205
-1.635 -2.71476
-1.625 -2.8029
-1.615 -2.88758
-1.605 -2.96989
-1.595 -3.05253
-1.585 -3.14533
-1.575 -3.23752
-1.565 -3.32893
-1.555 -3.41941
-1.545 -3.5088
-1.535 -3.59695
-1.525 -3.68369
-1.515 -3.76818
-1.505 -3.85043
-1.495 -3.93102
-1.485 -4.00992
-1.475 -4.0871
-1.465 -4.16254
-1.455 -4.23622
-1.445 -4.30812
-1.435 -4.37895
-1.425 -4.4479
-1.415 -4.51481
-1.405 -4.57959
-1.395 -4.64213
-1.385 -4.7023
-1.375 -4.76002
-1.365 -4.8132
-1.355 -4.86269
-1.345 -4.90997
-1.335 -4.95528
-1.325 -4.99887
-1.315 -5.04099
-1.305 -5.08189
-1.295 -5.12242
-1.285 -5.1638
-1.275 -5.20444
-1.265 -5.24436
-1.255 -5.28356
-1.245 -5.32207
-1.235 -5.35989
-1.225 -5.39705
-1.215 -5.43582
-1.205 -5.47637
-1.195 -5.51552
-1.185 -5.55278
-1.175 -5.58766
-1.165 -5.61966
-1.155 -5.6483
-1.145 -5.67309
-1.135 -5.68474
-1.125 -5.69119
-1.115 -5.69415
-1.105 -5.69416
-1.095 -5.69174
-1.085 -5.68744
-1.075 -5.68177
-1.065 -5.67563
-1.055 -5.67371
-1.045 -5.67137
-1.035 -5.66861
-1.025 -5.66543
-1.015 -5.66185
-1.005 -5.65785
-0.995 -5.65344
-0.985 -5.64633
-0.975 -5.63823
-0.965 -5.63029
-0.955 -5.62285
-0.945 -5.61626
-0.935 -5.61086
-0.925 -5.60698
-0.915 -5.60648
-0.905 -5.6153
-0.895 -5.62547
-0.885 -5.63636
-0.875 -5.64735
-0.865 -5.65783
-0.855 -5.66715
-0.845 -5.67472
-0.835 -5.66876
-0.825 -5.65865
-0.815 -5.64746
-0.805 -5.63602
-0.795 -5.62517
-0.785 -5.61573
-0.775 -5.60854
-0.765 -5.60803
-0.755 -5.621
-0.745 -5.63691
-0.735 -5.65517
-0.725 -5.67518
-0.715 -5.69634
-0.705 -5.71806
-0.695 -5.73973
-0.685 -5.75546
-0.675 -5.76811
-0.665 -5.78031
-0.655 -5.79226
-0.645 -5.8042
-0.635 -5.81634
-0.625 -5.82888
-0.615 -5.84272
-0.605 -5.8623
-0.595 -5.88227
-0.585 -5.90226
-0.575 -5.92189
-0.565 -5.94078
-0.555 -5.95855
-0.545 -5.97482
-0.535 -5.98559
-0.525 -5.9914
-0.515 -5.99567
-0.505 -5.99872
-0.495 -6.00086
-0.485 -6.00243
-0.475 -6.00375
-0.465 -6.00515
-0.455 -6.01091
-0.445 -6.01709
-0.435 -6.02346
-0.425 -6.02993
-0.415 -6.03637
-0.405 -6.04269
-0.395 -6.04877
-0.385 -6.05367
-0.375 -6.05698
-0.365 -6.06003
-0.355 -6.06292
-0.345 -6.06578
-0.335 -6.0687
-0.325 -6.07179
-0.315 -6.07517
-0.305 -6.08064
-0.295 -6.08678
-0.285 -6.09314
-0.275 -6.0996
-0.265 -6.10605
-0.255 -6.11239
-0.245 -6.11851
-0.235 -6.12391
-0.225 -6.12784
-0.215 -6.13142
-0.205 -6.13473
-0.195 -6.1378
-0.185 -6.1407
-0.175 -6.14347
-0.165 -6.14617
-0.155 -6.14927
-0.145 -6.1524
-0.135 -6.15551
-0.125 -6.15862
-0.115 -6.16172
-0.105 -6.16481
-0.095 -6.1679
-0.085 -6.17135
-0.075 -6.17541
-0.065 -6.17933
-0.055 -6.183
-0.045 -6.18633
-0.035 -6.1892
-0.025 -6.19152
-0.015 -6.19318
-0.005 -6.19387
0.005 -6.19387
0.015 -6.19318
0.025 -6.19152
0.035 -6.1892
0.045 -6.18633
0.055 -6.183
0.065 -6.17933
0.075 -6.17541
0.085 -6.17135
0.095 -6.1679
0.105 -6.16481
0.115 -6.16172
0.125 -6.15862
0.135 -6.15551
0.145 -6.1524
0.155 -6.14927
0.165 -6.14617
0.175 -6.14347
0.185 -6.1407
0.195 -6.1378
0.205 -6.13473
0.215 -6.13142
0.225 -6.12784
0.235 -6.12391
0.245 -6.11851
0.255 -6.11239
0.265 -6.10605
0.275 -6.0996
0.285 -6.09314
0.295 -6.08678
0.305 -6.08064
0.315 -6.07517
0.325 -6.07179
0.335 -6.0687
0.345 -6.06578
0.355 -6.06292
0.365 -6.06003
0.375 -6.05698
0.385 -6.05367
0.395 -6.04877
0.405 -6.04269
0.415 -6.03637
0.425 -6.02993
0.435 -6.02346
0.445 -6.01709
0.455 -6.01091
0.465 -6.00515
0.475 -6.00375
0.485 -6.00243
0.495 -6.00086
0.505 -5.99872
0.515 -5.99567
0.525 -5.9914
0.535 -5.98559
0.545 -5.97482
0.555 -5.95855
0.565 -5.94078
0.575 -5.92189
0.585 -5.90226
0.595 -5.88227
0.605 -5.8623
0.615 -5.84272
0.625 -5.82888
0.635 -5.81634
0.645 -5.8042
0.655 -5.79226
0.665 -5.78031
0.675 -5.76811
0.685 -5.75546
0.695 -5.73973
0.705 -5.71806
0.715 -5.69634
0.725 -5.67518
0.735 -5.65517
0.745 -5.63691
0.755 -5.621
0.765 -5.60803
0.775 -5.60854
0.785 -5.61573
0.795 -5.62517
0.805 -5.63602
0.815 -5.64746
0.825 -5.65865
0.835 -5.66876
0.845 -5.67472
0.855 -5.66715
0.865 -5.65783
0.875 -5.64735
0.885 -5.63636
0.895 -5.62547
0.905 -5.6153
0.915 -5.60648
0.925 -5.60698
0.935 -5.61086
0.945 -5.61626
0.955 -5.62285
0.965 -5.63029
0.975 -5.63823
0.985 -5.64633
0.995 -5.65344
1.005 -5.65785
1.015 -5.66185
1.025 -5.66543
1.035 -5.66861
1.045 -5.67137
1.055 -5.67371
1.065 -5.67563
1.075 -5.68177
1.085 -5.68744
1.095 -5.69174
1.105 -5.69416
1.115 -5.69415
1.125 -5.69119
1.135 -5.68474
1.145 -5.67309
1.155 -5.6483
1.165 -5.61966
1.175 -5.58766
1.185 -5.55278
1.195 -5.51552
1.205 -5.47637
1.215 -5.43582
1.225 -5.39705
1.235 -5.35989
1.245 -5.32207
1.255 -5.28356
1.265 -5.24436
1.275 -5.20444
1.285 -5.1638
1.295 -5.12242
1.305 -5.08189
1.315 -5.04099
1.325 -4.99887
1.335 -4.95528
1.345 -4.90997
1.355 -4.86269
1.365 -4.8132
1.375 -4.76002
1.385 -4.7023
1.395 -4.64213
1.405 -4.57959
1.415 -4.51481
1.425 -4.4479
1.435 -4.37895
1.445 -4.30812
1.455 -4.23622
1.465 -4.16254
1.475 -4.0871
1.485 -4.00992
1.495 -3.93102
1.505 -3.85043
1.515 -3.76818
1.525 -3.68369
1.535 -3.59695
1.545 -3.5088
1.555 -3.41941
1.565 -3.32893
1.575 -3.23752
1.585 -3.14533
1.595 -3.05253
1.605 -2.96989
1.615 -2.88758
1.625 -2.8029
1.635 -2.71476
1.645 -2.62205
1.655 -2.5237
1.665 -2.41862
1.675 -2.30451
1.685 -2.15582
1.695 -2.00023
1.705 -1.83941
1.715 -1.67505
1.725 -1.50884
1.735 -1.34246
1.745 -1.17758
1.755 -1.02336
1.765 -0.882424
1.775 -0.745288
1.785 -0.61182
1.795 -0.481894
1.805 -0.355379
1.815 -0.232146
1.825 -0.112776
1.835 -0.00369472
1.845 0.103476
1.855 0.209771
1.865 0.316224
1.875 0.423871
1.885 0.533745
1.895 0.646882
1.905 0.77837
1.915 0.913092
1.925 1.04195
1.935 1.16168
1.945 1.26271
1.955 1.34731
1.965 1.41816
1.975 1.47517
1.985 1.51084
1.995 1.52189
2.005 1.5202
2.015 1.50885
2.025 1.49096
2.035 1.46962
2.045 1.44794
2.055 1.43362
2.065 1.46567
2.075 1.50217
2.085 1.54144
2.095 1.5818
2.105 1.62156
2.115 1.65903
2.125 1.69254
2.135 1.71429
2.145 1.71435
2.155 1.70835
2.165 1.69677
2.175 1.68009
2.185 1.65878
2.195 1.63333
2.205 1.60422
2.215 1.57288
2.225 1.5391
2.235 1.50283
2.245 1.46442
2.255 1.42418
2.265 1.38246
2.275 1.33959
2.285 1.29637
2.295 1.25333
2.305 1.20994
2.315 1.1664
2.325 1.12289
2.335 1.07961
2.345 1.03677
2.355 0.994835
2.365 0.954355
2.375 0.914771
2.385 0.876174
2.395 0.838653
2.405 0.802298
2.415 0.767201
2.425 0.73345
2.435 0.702811
2.445 0.67419
2.455 0.646859
2.465 0.62069
2.475 0.595556
2.485 0.571327
2.495 0.547875
2.505 0.525074
2.515 0.502367
2.525 0.47961
2.535 0.45727
2.545 0.435309
2.555 0.413688
2.565 0.39237
2.575 0.371315
2.585 0.350486
2.595 0.328593
2.605 0.306741
2.615 0.285159
2.625 0.263927
2.635 0.243128
2.645 0.22284
2.655 0.203146
2.665 0.184126
2.675 0.165861
2.685 0.149758
2.695 0.135157
2.705 0.121352
2.715 0.108291
2.725 0.0959217
2.735 0.0841915
2.745 0.0730482
2.755 0.0624397
2.765 0.0523136
2.775 0.0426177
2.785 0.031604
2.795 0.0210605
2.805 0.0111185
2.815 0.00185978
2.825 -0.00663363
2.835 -0.0142799
2.845 -0.020997
2.855 -0.0267031
2.865 -0.0301754
2.875 -0.0321241
2.885 -0.0331488
2.895 -0.0333334
2.905 -0.0327615
2.915 -0.031517
2.925 -0.0296837
2.935 -0.0273041
2.945 -0.0244311
2.955 -0.0212312
2.965 -0.0177991
2.975 -0.0142295
2.985 -0.0106173
2.995 -0.00705722
3.005 -0.00364394
3.015 -0.000472221
3.025 0.000857598
3.035 0.00155708
3.045 0.00195018
3.055 0.00207883
3.065 0.00198497
3.075 0.00171052
3.085 0.00129743
3.095 0.000787625
3.105 0.000223043
3.115 0
3.125 0
3.135 0
3.145 0
3.155 0
3.165 0
3.175 0
3.185 0
3.195 0
3.205 0
3.215 0
3.225 0
3.235 0
3.245 0
3.255 0
3.265 0
3.275 0
3.285 0
3.295 0
3.305 0
3.315 0
3.325 0
