# Supplementary material for: Interplay of Hydropathy and Heterogeneous Diffusion in the Molecular Transport within Lamellar Lipid Mesophases
Source: Pharmaceutics. 2023 Feb 8;15(2):573. doi: 10.3390/pharmaceutics15020573 (PMC9959094; doi:10.3390/pharmaceutics15020573)
Supplement: Supplementary file 1 [file pharmaceutics-15-00573-s001.zip › Figure 7/Panel_a/Lys]

-3.315 0
-3.305 0
-3.295 0
-3.285 0
-3.275 0
-3.265 0
-3.255 0
-3.245 0
-3.235 0
-3.225 0
-3.215 0
-3.205 0
-3.195 0
-3.185 0
-3.175 0
-3.165 0
-3.155 0
-3.145 0.000508454
-3.135 0.00115383
-3.125 0.00173578
-3.115 0.00222466
-3.105 0.00259077
-3.095 0.00280446
-3.085 0.00283604
-3.075 0.00265584
-3.065 0.00223419
-3.055 0.00154142
-3.045 0.000547855
-3.035 -0.0021326
-3.025 -0.00622706
-3.015 -0.0105693
-3.005 -0.0150796
-2.995 -0.019678
-2.985 -0.0242848
-2.975 -0.02882
-2.965 -0.0332039
-2.955 -0.0373565
-2.945 -0.0411982
-2.935 -0.044649
-2.925 -0.0476292
-2.915 -0.048209
-2.905 -0.0469063
-2.895 -0.0450804
-2.885 -0.04278
-2.875 -0.0400535
-2.865 -0.0369495
-2.855 -0.0335167
-2.845 -0.0298035
-2.835 -0.0258586
-2.825 -0.0217306
-2.815 -0.017468
-2.805 -0.0131194
-2.795 -0.00879466
-2.785 -0.00468322
-2.775 -0.000618621
-2.765 0.00336103
-2.755 0.00721764
-2.745 0.0109131
-2.735 0.0144093
-2.725 0.0176682
-2.715 0.0206517
-2.705 0.0233216
-2.695 0.0256399
-2.685 0.0275685
-2.675 0.0290692
-2.665 0.0445419
-2.655 0.0612048
-2.645 0.0763375
-2.635 0.0892906
-2.625 0.0994151
-2.615 0.106062
-2.605 0.108582
-2.595 0.106325
-2.585 0.0986432
-2.575 0.0848869
-2.565 0.0644068
-2.555 0.0365539
-2.545 0.000678955
-2.535 -0.0723861
-2.525 -0.162861
-2.515 -0.260167
-2.505 -0.363483
-2.495 -0.471987
-2.485 -0.584857
-2.475 -0.701271
-2.465 -0.820408
-2.455 -0.941446
-2.445 -1.06356
-2.435 -1.18594
-2.425 -1.30774
-2.415 -1.41062
-2.405 -1.50674
-2.395 -1.60118
-2.385 -1.69401
-2.375 -1.78529
-2.365 -1.87509
-2.355 -1.96346
-2.345 -2.05049
-2.335 -2.13623
-2.325 -2.22075
-2.315 -2.30411
-2.305 -2.38639
-2.295 -2.46787
-2.285 -2.55449
-2.275 -2.63997
-2.265 -2.72414
-2.255 -2.80684
-2.245 -2.8879
-2.235 -2.96714
-2.225 -3.0444
-2.215 -3.1195
-2.205 -3.19228
-2.195 -3.26257
-2.185 -3.3302
-2.175 -3.39499
-2.165 -3.45611
-2.155 -3.51248
-2.145 -3.56561
-2.135 -3.61543
-2.125 -3.66185
-2.115 -3.70479
-2.105 -3.74415
-2.095 -3.77986
-2.085 -3.81183
-2.075 -3.83997
-2.065 -3.8642
-2.055 -3.88444
-2.045 -3.9006
-2.035 -3.9006
-2.025 -3.88705
-2.015 -3.87026
-2.005 -3.85095
-1.995 -3.82978
-1.985 -3.80747
-1.975 -3.78469
-1.965 -3.76214
-1.955 -3.74051
-1.945 -3.7205
-1.935 -3.70279
-1.925 -3.68808
-1.915 -3.67705
-1.905 -3.68194
-1.895 -3.7069
-1.885 -3.73611
-1.875 -3.76928
-1.865 -3.80615
-1.855 -3.84643
-1.845 -3.88983
-1.835 -3.93608
-1.825 -3.9849
-1.815 -4.03601
-1.805 -4.08912
-1.795 -4.14395
-1.785 -4.20024
-1.775 -4.24821
-1.765 -4.29312
-1.755 -4.3396
-1.745 -4.38789
-1.735 -4.43824
-1.725 -4.4909
-1.715 -4.54612
-1.705 -4.60415
-1.695 -4.66523
-1.685 -4.72962
-1.675 -4.79756
-1.665 -4.8693
-1.655 -4.95198
-1.645 -5.05272
-1.635 -5.15704
-1.625 -5.26442
-1.615 -5.37429
-1.605 -5.48612
-1.595 -5.59936
-1.585 -5.71346
-1.575 -5.82788
-1.565 -5.94207
-1.555 -6.05548
-1.545 -6.16756
-1.535 -6.27778
-1.525 -6.3798
-1.515 -6.47504
-1.505 -6.56734
-1.495 -6.65653
-1.485 -6.74243
-1.475 -6.82484
-1.465 -6.90359
-1.455 -6.9785
-1.445 -7.04938
-1.435 -7.11605
-1.425 -7.17833
-1.415 -7.23603
-1.405 -7.28897
-1.395 -7.33429
-1.385 -7.37408
-1.375 -7.40876
-1.365 -7.43826
-1.355 -7.46251
-1.345 -7.48144
-1.335 -7.49498
-1.325 -7.50307
-1.315 -7.50562
-1.305 -7.50258
-1.295 -7.49388
-1.285 -7.47944
-1.275 -7.4592
-1.265 -7.42368
-1.255 -7.37895
-1.245 -7.32909
-1.235 -7.27448
-1.225 -7.21553
-1.215 -7.15264
-1.205 -7.08621
-1.195 -7.01665
-1.185 -6.94436
-1.175 -6.86973
-1.165 -6.79317
-1.155 -6.71508
-1.145 -6.63586
-1.135 -6.57044
-1.125 -6.50447
-1.115 -6.43748
-1.105 -6.36932
-1.095 -6.29984
-1.085 -6.2289
-1.075 -6.15633
-1.065 -6.08199
-1.055 -6.00572
-1.045 -5.92738
-1.035 -5.84682
-1.025 -5.76389
-1.015 -5.67891
-1.005 -5.59279
-0.995 -5.50374
-0.985 -5.41156
-0.975 -5.316
-0.965 -5.21684
-0.955 -5.11385
-0.945 -5.00682
-0.935 -4.89551
-0.925 -4.7797
-0.915 -4.65915
-0.905 -4.53366
-0.895 -4.40298
-0.885 -4.26109
-0.875 -4.10788
-0.865 -3.94946
-0.855 -3.78604
-0.845 -3.61782
-0.835 -3.44502
-0.825 -3.26783
-0.815 -3.08646
-0.805 -2.90113
-0.795 -2.71204
-0.785 -2.5194
-0.775 -2.32341
-0.765 -2.12428
-0.755 -1.92951
-0.745 -1.73411
-0.735 -1.53557
-0.725 -1.33374
-0.715 -1.12845
-0.705 -0.919575
-0.695 -0.706948
-0.685 -0.490424
-0.675 -0.269849
-0.665 -0.0450755
-0.655 0.184049
-0.645 0.417675
-0.635 0.656114
-0.625 0.911106
-0.615 1.1706
-0.605 1.43431
-0.595 1.70194
-0.585 1.97319
-0.575 2.24778
-0.565 2.52541
-0.555 2.8058
-0.545 3.08864
-0.535 3.37364
-0.525 3.66052
-0.515 3.94898
-0.505 4.25294
-0.495 4.59337
-0.485 4.92859
-0.475 5.25575
-0.465 5.57199
-0.455 5.87446
-0.445 6.16029
-0.435 6.42663
-0.425 6.67062
-0.415 6.8894
-0.405 7.02325
-0.395 7.09412
-0.385 7.1397
-0.375 7.16281
-0.365 7.16628
-0.355 7.15295
-0.345 7.12564
-0.335 7.0872
-0.325 7.04045
-0.315 6.98822
-0.305 6.96571
-0.295 6.96627
-0.285 6.96679
-0.275 6.96726
-0.265 6.96764
-0.255 6.9679
-0.245 6.96801
-0.235 6.96795
-0.225 6.96769
-0.215 6.96719
-0.205 6.96644
-0.195 6.96539
-0.185 6.95923
-0.175 6.95251
-0.165 6.94534
-0.155 6.93782
-0.145 6.93005
-0.135 6.92212
-0.125 6.91413
-0.115 6.90617
-0.105 6.89835
-0.095 6.89075
-0.085 6.88348
-0.075 6.87663
-0.065 6.8703
-0.055 6.86459
-0.045 6.85959
-0.035 6.85539
-0.025 6.8521
-0.015 6.84981
-0.005 6.84862
0.005 6.84862
0.015 6.84981
0.025 6.8521
0.035 6.85539
0.045 6.85959
0.055 6.86459
0.065 6.8703
0.075 6.87663
0.085 6.88348
0.095 6.89075
0.105 6.89835
0.115 6.90617
0.125 6.91413
0.135 6.92212
0.145 6.93005
0.155 6.93782
0.165 6.94534
0.175 6.95251
0.185 6.95923
0.195 6.96539
0.205 6.96644
0.215 6.96719
0.225 6.96769
0.235 6.96795
0.245 6.96801
0.255 6.9679
0.265 6.96764
0.275 6.96726
0.285 6.96679
0.295 6.96627
0.305 6.96571
0.315 6.98822
0.325 7.04045
0.335 7.0872
0.345 7.12564
0.355 7.15295
0.365 7.16628
0.375 7.16281
0.385 7.1397
0.395 7.09412
0.405 7.02325
0.415 6.8894
0.425 6.67062
0.435 6.42663
0.445 6.16029
0.455 5.87446
0.465 5.57199
0.475 5.25575
0.485 4.92859
0.495 4.59337
0.505 4.25294
0.515 3.94898
0.525 3.66052
0.535 3.37364
0.545 3.08864
0.555 2.8058
0.565 2.52541
0.575 2.24778
0.585 1.97319
0.595 1.70194
0.605 1.43431
0.615 1.1706
0.625 0.911106
0.635 0.656114
0.645 0.417675
0.655 0.184049
0.665 -0.0450755
0.675 -0.269849
0.685 -0.490424
0.695 -0.706948
0.705 -0.919575
0.715 -1.12845
0.725 -1.33374
0.735 -1.53557
0.745 -1.73411
0.755 -1.92951
0.765 -2.12428
0.775 -2.32341
0.785 -2.5194
0.795 -2.71204
0.805 -2.90113
0.815 -3.08646
0.825 -3.26783
0.835 -3.44502
0.845 -3.61782
0.855 -3.78604
0.865 -3.94946
0.875 -4.10788
0.885 -4.26109
0.895 -4.40298
0.905 -4.53366
0.915 -4.65915
0.925 -4.7797
0.935 -4.89551
0.945 -5.00682
0.955 -5.11385
0.965 -5.21684
0.975 -5.316
0.985 -5.41156
0.995 -5.50374
1.005 -5.59279
1.015 -5.67891
1.025 -5.76389
1.035 -5.84682
1.045 -5.92738
1.055 -6.00572
1.065 -6.08199
1.075 -6.15633
1.085 -6.2289
1.095 -6.29984
1.105 -6.36932
1.115 -6.43748
1.125 -6.50447
1.135 -6.57044
1.145 -6.63586
1.155 -6.71508
1.165 -6.79317
1.175 -6.86973
1.185 -6.94436
1.195 -7.01665
1.205 -7.08621
1.215 -7.15264
1.225 -7.21553
1.235 -7.27448
1.245 -7.32909
1.255 -7.37895
1.265 -7.42368
1.275 -7.4592
1.285 -7.47944
1.295 -7.49388
1.305 -7.50258
1.315 -7.50562
1.325 -7.50307
1.335 -7.49498
1.345 -7.48144
1.355 -7.46251
1.365 -7.43826
1.375 -7.40876
1.385 -7.37408
1.395 -7.33429
1.405 -7.28897
1.415 -7.23603
1.425 -7.17833
1.435 -7.11605
1.445 -7.04938
1.455 -6.9785
1.465 -6.90359
1.475 -6.82484
1.485 -6.74243
1.495 -6.65653
1.505 -6.56734
1.515 -6.47504
1.525 -6.3798
1.535 -6.27778
1.545 -6.16756
1.555 -6.05548
1.565 -5.94207
1.575 -5.82788
1.585 -5.71346
1.595 -5.59936
1.605 -5.48612
1.615 -5.37429
1.625 -5.26442
1.635 -5.15704
1.645 -5.05272
1.655 -4.95198
1.665 -4.8693
1.675 -4.79756
1.685 -4.72962
1.695 -4.66523
1.705 -4.60415
1.715 -4.54612
1.725 -4.4909
1.735 -4.43824
1.745 -4.38789
1.755 -4.3396
1.765 -4.29312
1.775 -4.24821
1.785 -4.20024
1.795 -4.14395
1.805 -4.08912
1.815 -4.03601
1.825 -3.9849
1.835 -3.93608
1.845 -3.88983
1.855 -3.84643
1.865 -3.80615
1.875 -3.76928
1.885 -3.73611
1.895 -3.7069
1.905 -3.68194
1.915 -3.67705
1.925 -3.68808
1.935 -3.70279
1.945 -3.7205
1.955 -3.74051
1.965 -3.76214
1.975 -3.78469
1.985 -3.80747
1.995 -3.82978
2.005 -3.85095
2.015 -3.87026
2.025 -3.88705
2.035 -3.9006
2.045 -3.9006
2.055 -3.88444
2.065 -3.8642
2.075 -3.83997
2.085 -3.81183
2.095 -3.77986
2.105 -3.74415
2.115 -3.70479
2.125 -3.66185
2.135 -3.61543
2.145 -3.56561
2.155 -3.51248
2.165 -3.45611
2.175 -3.39499
2.185 -3.3302
2.195 -3.26257
2.205 -3.19228
2.215 -3.1195
2.225 -3.0444
2.235 -2.96714
2.245 -2.8879
2.255 -2.80684
2.265 -2.72414
2.275 -2.63997
2.285 -2.55449
2.295 -2.46787
2.305 -2.38639
2.315 -2.30411
2.325 -2.22075
2.335 -2.13623
2.345 -2.05049
2.355 -1.96346
2.365 -1.87509
2.375 -1.78529
2.385 -1.69401
2.395 -1.60118
2.405 -1.50674
2.415 -1.41062
2.425 -1.30774
2.435 -1.18594
2.445 -1.06356
2.455 -0.941446
2.465 -0.820408
2.475 -0.701271
2.485 -0.584857
2.495 -0.471987
2.505 -0.363483
2.515 -0.260167
2.525 -0.162861
2.535 -0.0723861
2.545 0.000678955
2.555 0.0365539
2.565 0.0644068
2.575 0.0848869
2.585 0.0986432
2.595 0.106325
2.605 0.108582
2.615 0.106062
2.625 0.0994151
2.635 0.0892906
2.645 0.0763375
2.655 0.0612048
2.665 0.0445419
2.675 0.0290692
2.685 0.0275685
2.695 0.0256399
2.705 0.0233216
2.715 0.0206517
2.725 0.0176682
2.735 0.0144093
2.745 0.0109131
2.755 0.00721764
2.765 0.00336103
2.775 -0.000618621
2.785 -0.00468322
2.795 -0.00879466
2.805 -0.0131194
2.815 -0.017468
2.825 -0.0217306
2.835 -0.0258586
2.845 -0.0298035
2.855 -0.0335167
2.865 -0.0369495
2.875 -0.0400535
2.885 -0.04278
2.895 -0.0450804
2.905 -0.0469063
2.915 -0.048209
2.925 -0.0476292
2.935 -0.044649
2.945 -0.0411982
2.955 -0.0373565
2.965 -0.0332039
2.975 -0.02882
2.985 -0.0242848
2.995 -0.019678
3.005 -0.0150796
3.015 -0.0105693
3.025 -0.00622706
3.035 -0.0021326
3.045 0.000547855
3.055 0.00154142
3.065 0.00223419
3.075 0.00265584
3.085 0.00283604
3.095 0.00280446
3.105 0.00259077
3.115 0.00222466
3.125 0.00173578
3.135 0.00115383
3.145 0.000508454
3.155 0
3.165 0
3.175 0
3.185 0
3.195 0
3.205 0
3.215 0
3.225 0
3.235 0
3.245 0
3.255 0
3.265 0
3.275 0
3.285 0
3.295 0
3.305 0
3.315 0
3.325 0
