# Supplementary material for: Interplay of Hydropathy and Heterogeneous Diffusion in the Molecular Transport within Lamellar Lipid Mesophases
Source: Pharmaceutics. 2023 Feb 8;15(2):573. doi: 10.3390/pharmaceutics15020573 (PMC9959094; doi:10.3390/pharmaceutics15020573)
Supplement: Supplementary file 1 [file pharmaceutics-15-00573-s001.zip › Figure 7/Panel_a/Phe]

-3.315 0
-3.305 0
-3.295 0
-3.285 0
-3.275 0
-3.265 0
-3.255 0
-3.245 0
-3.235 0
-3.225 0
-3.215 0
-3.205 0
-3.195 0
-3.185 0
-3.175 0
-3.165 0
-3.155 0
-3.145 0
-3.135 0
-3.125 0
-3.115 0.00103024
-3.105 0.00259779
-3.095 0.0039996
-3.085 0.00512907
-3.075 0.0058796
-3.065 0.00614457
-3.055 0.0058174
-3.045 0.00479147
-3.035 0.00296019
-3.025 0.00021694
-3.015 -0.00658612
-3.005 -0.0143849
-2.995 -0.0228133
-2.985 -0.0317277
-2.975 -0.0409845
-2.965 -0.0504402
-2.955 -0.0599512
-2.945 -0.0693738
-2.935 -0.0771977
-2.925 -0.0839481
-2.915 -0.090346
-2.905 -0.0963991
-2.895 -0.102115
-2.885 -0.107502
-2.875 -0.112567
-2.865 -0.117319
-2.855 -0.121764
-2.845 -0.125911
-2.835 -0.130219
-2.825 -0.134408
-2.815 -0.138274
-2.805 -0.141788
-2.795 -0.144924
-2.785 -0.147654
-2.775 -0.149951
-2.765 -0.151788
-2.755 -0.153138
-2.745 -0.153973
-2.735 -0.154266
-2.725 -0.153276
-2.715 -0.15162
-2.705 -0.149473
-2.695 -0.146862
-2.685 -0.143815
-2.675 -0.140356
-2.665 -0.136514
-2.655 -0.132314
-2.645 -0.127784
-2.635 -0.123617
-2.625 -0.11926
-2.615 -0.114558
-2.605 -0.109482
-2.595 -0.104002
-2.585 -0.0980892
-2.575 -0.0917137
-2.565 -0.0848461
-2.555 -0.0774571
-2.545 -0.0699501
-2.535 -0.0625461
-2.525 -0.0544353
-2.515 -0.0455135
-2.505 -0.0356766
-2.495 -0.0248206
-2.485 -0.0128413
-2.475 0.000365435
-2.465 0.0149037
-2.455 0.0308777
-2.445 0.0510607
-2.435 0.0737598
-2.425 0.0974713
-2.415 0.121981
-2.405 0.147075
-2.395 0.172539
-2.385 0.198159
-2.375 0.223721
-2.365 0.243521
-2.355 0.262327
-2.345 0.281223
-2.335 0.30053
-2.325 0.320566
-2.315 0.341652
-2.305 0.364106
-2.295 0.388249
-2.285 0.414399
-2.275 0.452178
-2.265 0.493064
-2.255 0.535433
-2.245 0.57882
-2.235 0.622759
-2.225 0.666786
-2.215 0.710436
-2.205 0.753244
-2.195 0.794745
-2.185 0.831775
-2.175 0.866691
-2.165 0.899596
-2.155 0.930306
-2.145 0.958637
-2.135 0.984407
-2.125 1.00743
-2.115 1.03448
-2.105 1.06286
-2.095 1.08598
-2.085 1.10236
-2.075 1.11049
-2.065 1.10889
-2.055 1.09606
-2.045 1.07029
-2.035 0.998017
-2.025 0.913504
-2.015 0.818718
-2.005 0.715622
-1.995 0.606183
-1.985 0.492365
-1.975 0.376135
-1.965 0.267379
-1.955 0.170306
-1.945 0.0741592
-1.935 -0.020999
-1.925 -0.115108
-1.915 -0.208107
-1.905 -0.299934
-1.895 -0.39053
-1.885 -0.47658
-1.875 -0.559561
-1.865 -0.642218
-1.855 -0.725084
-1.845 -0.808692
-1.835 -0.893575
-1.825 -0.980266
-1.815 -1.0732
-1.805 -1.17275
-1.795 -1.27452
-1.785 -1.37816
-1.775 -1.48333
-1.765 -1.58966
-1.755 -1.6968
-1.745 -1.8044
-1.735 -1.90629
-1.725 -2.00785
-1.715 -2.11
-1.705 -2.21305
-1.695 -2.3173
-1.685 -2.42307
-1.675 -2.53064
-1.665 -2.64093
-1.655 -2.76043
-1.645 -2.88167
-1.635 -3.00415
-1.625 -3.12739
-1.615 -3.25088
-1.605 -3.37414
-1.595 -3.49667
-1.585 -3.61777
-1.575 -3.7371
-1.565 -3.85428
-1.555 -3.96883
-1.545 -4.0803
-1.535 -4.18822
-1.525 -4.29213
-1.515 -4.39158
-1.505 -4.47918
-1.495 -4.5615
-1.485 -4.63965
-1.475 -4.71396
-1.465 -4.78481
-1.455 -4.85253
-1.445 -4.91748
-1.435 -4.98324
-1.425 -5.04918
-1.415 -5.11248
-1.405 -5.17288
-1.395 -5.2301
-1.385 -5.28388
-1.375 -5.33394
-1.365 -5.38001
-1.355 -5.413
-1.345 -5.4422
-1.335 -5.4685
-1.325 -5.49258
-1.315 -5.51514
-1.305 -5.53686
-1.295 -5.55843
-1.285 -5.58488
-1.275 -5.61848
-1.265 -5.65242
-1.255 -5.68624
-1.245 -5.71953
-1.235 -5.75183
-1.225 -5.78271
-1.215 -5.81174
-1.205 -5.83259
-1.195 -5.85009
-1.185 -5.86579
-1.175 -5.88001
-1.165 -5.89306
-1.155 -5.90525
-1.145 -5.91689
-1.135 -5.93046
-1.125 -5.95015
-1.115 -5.96911
-1.105 -5.98678
-1.095 -6.00258
-1.085 -6.01593
-1.075 -6.02625
-1.065 -6.03299
-1.055 -6.02831
-1.045 -6.01608
-1.035 -6.00012
-1.025 -5.98091
-1.015 -5.95893
-1.005 -5.93464
-0.995 -5.90853
-0.985 -5.88105
-0.975 -5.85308
-0.965 -5.82487
-0.955 -5.79658
-0.945 -5.76863
-0.935 -5.74142
-0.925 -5.71537
-0.915 -5.69087
-0.905 -5.67319
-0.895 -5.6614
-0.885 -5.65089
-0.875 -5.64103
-0.865 -5.63119
-0.855 -5.62076
-0.845 -5.60912
-0.835 -5.59342
-0.825 -5.56733
-0.815 -5.53945
-0.805 -5.51029
-0.795 -5.48035
-0.785 -5.45015
-0.775 -5.42019
-0.765 -5.39097
-0.755 -5.36635
-0.745 -5.34502
-0.735 -5.32513
-0.725 -5.30668
-0.715 -5.28963
-0.705 -5.27397
-0.695 -5.25968
-0.685 -5.24675
-0.675 -5.23539
-0.665 -5.22537
-0.655 -5.21659
-0.645 -5.209
-0.635 -5.20255
-0.625 -5.1972
-0.615 -5.19289
-0.605 -5.18978
-0.595 -5.18813
-0.585 -5.18727
-0.575 -5.18707
-0.565 -5.1874
-0.555 -5.18814
-0.545 -5.18915
-0.535 -5.19032
-0.525 -5.19039
-0.515 -5.19039
-0.505 -5.19039
-0.495 -5.19039
-0.485 -5.19039
-0.475 -5.19039
-0.465 -5.19039
-0.455 -5.19017
-0.445 -5.1896
-0.435 -5.18911
-0.425 -5.18877
-0.415 -5.18864
-0.405 -5.18879
-0.395 -5.18927
-0.385 -5.19015
-0.375 -5.19339
-0.365 -5.19743
-0.355 -5.20161
-0.345 -5.20575
-0.335 -5.20964
-0.325 -5.2131
-0.315 -5.21595
-0.305 -5.21718
-0.295 -5.21475
-0.285 -5.21161
-0.275 -5.20793
-0.265 -5.2039
-0.255 -5.19973
-0.245 -5.19558
-0.235 -5.19166
-0.225 -5.19009
-0.215 -5.18995
-0.205 -5.19008
-0.195 -5.19035
-0.185 -5.19064
-0.175 -5.19081
-0.165 -5.19076
-0.155 -5.19019
-0.145 -5.18753
-0.135 -5.18446
-0.125 -5.18105
-0.115 -5.17735
-0.105 -5.17344
-0.095 -5.16937
-0.085 -5.16521
-0.075 -5.16055
-0.065 -5.15552
-0.055 -5.15073
-0.045 -5.14634
-0.035 -5.14251
-0.025 -5.1394
-0.015 -5.13717
-0.005 -5.13598
0.005 -5.13598
0.015 -5.13717
0.025 -5.1394
0.035 -5.14251
0.045 -5.14634
0.055 -5.15073
0.065 -5.15552
0.075 -5.16055
0.085 -5.16521
0.095 -5.16937
0.105 -5.17344
0.115 -5.17735
0.125 -5.18105
0.135 -5.18446
0.145 -5.18753
0.155 -5.19019
0.165 -5.19076
0.175 -5.19081
0.185 -5.19064
0.195 -5.19035
0.205 -5.19008
0.215 -5.18995
0.225 -5.19009
0.235 -5.19166
0.245 -5.19558
0.255 -5.19973
0.265 -5.2039
0.275 -5.20793
0.285 -5.21161
0.295 -5.21475
0.305 -5.21718
0.315 -5.21595
0.325 -5.2131
0.335 -5.20964
0.345 -5.20575
0.355 -5.20161
0.365 -5.19743
0.375 -5.19339
0.385 -5.19015
0.395 -5.18927
0.405 -5.18879
0.415 -5.18864
0.425 -5.18877
0.435 -5.18911
0.445 -5.1896
0.455 -5.19017
0.465 -5.19039
0.475 -5.19039
0.485 -5.19039
0.495 -5.19039
0.505 -5.19039
0.515 -5.19039
0.525 -5.19039
0.535 -5.19032
0.545 -5.18915
0.555 -5.18814
0.565 -5.1874
0.575 -5.18707
0.585 -5.18727
0.595 -5.18813
0.605 -5.18978
0.615 -5.19289
0.625 -5.1972
0.635 -5.20255
0.645 -5.209
0.655 -5.21659
0.665 -5.22537
0.675 -5.23539
0.685 -5.24675
0.695 -5.25968
0.705 -5.27397
0.715 -5.28963
0.725 -5.30668
0.735 -5.32513
0.745 -5.34502
0.755 -5.36635
0.765 -5.39097
0.775 -5.42019
0.785 -5.45015
0.795 -5.48035
0.805 -5.51029
0.815 -5.53945
0.825 -5.56733
0.835 -5.59342
0.845 -5.60912
0.855 -5.62076
0.865 -5.63119
0.875 -5.64103
0.885 -5.65089
0.895 -5.6614
0.905 -5.67319
0.915 -5.69087
0.925 -5.71537
0.935 -5.74142
0.945 -5.76863
0.955 -5.79658
0.965 -5.82487
0.975 -5.85308
0.985 -5.88105
0.995 -5.90853
1.005 -5.93464
1.015 -5.95893
1.025 -5.98091
1.035 -6.00012
1.045 -6.01608
1.055 -6.02831
1.065 -6.03299
1.075 -6.02625
1.085 -6.01593
1.095 -6.00258
1.105 -5.98678
1.115 -5.96911
1.125 -5.95015
1.135 -5.93046
1.145 -5.91689
1.155 -5.90525
1.165 -5.89306
1.175 -5.88001
1.185 -5.86579
1.195 -5.85009
1.205 -5.83259
1.215 -5.81174
1.225 -5.78271
1.235 -5.75183
1.245 -5.71953
1.255 -5.68624
1.265 -5.65242
1.275 -5.61848
1.285 -5.58488
1.295 -5.55843
1.305 -5.53686
1.315 -5.51514
1.325 -5.49258
1.335 -5.4685
1.345 -5.4422
1.355 -5.413
1.365 -5.38001
1.375 -5.33394
1.385 -5.28388
1.395 -5.2301
1.405 -5.17288
1.415 -5.11248
1.425 -5.04918
1.435 -4.98324
1.445 -4.91748
1.455 -4.85253
1.465 -4.78481
1.475 -4.71396
1.485 -4.63965
1.495 -4.5615
1.505 -4.47918
1.515 -4.39158
1.525 -4.29213
1.535 -4.18822
1.545 -4.0803
1.555 -3.96883
1.565 -3.85428
1.575 -3.7371
1.585 -3.61777
1.595 -3.49667
1.605 -3.37414
1.615 -3.25088
1.625 -3.12739
1.635 -3.00415
1.645 -2.88167
1.655 -2.76043
1.665 -2.64093
1.675 -2.53064
1.685 -2.42307
1.695 -2.3173
1.705 -2.21305
1.715 -2.11
1.725 -2.00785
1.735 -1.90629
1.745 -1.8044
1.755 -1.6968
1.765 -1.58966
1.775 -1.48333
1.785 -1.37816
1.795 -1.27452
1.805 -1.17275
1.815 -1.0732
1.825 -0.980266
1.835 -0.893575
1.845 -0.808692
1.855 -0.725084
1.865 -0.642218
1.875 -0.559561
1.885 -0.47658
1.895 -0.39053
1.905 -0.299934
1.915 -0.208107
1.925 -0.115108
1.935 -0.020999
1.945 0.0741592
1.955 0.170306
1.965 0.267379
1.975 0.376135
1.985 0.492365
1.995 0.606183
2.005 0.715622
2.015 0.818718
2.025 0.913504
2.035 0.998017
2.045 1.07029
2.055 1.09606
2.065 1.10889
2.075 1.11049
2.085 1.10236
2.095 1.08598
2.105 1.06286
2.115 1.03448
2.125 1.00743
2.135 0.984407
2.145 0.958637
2.155 0.930306
2.165 0.899596
2.175 0.866691
2.185 0.831775
2.195 0.794745
2.205 0.753244
2.215 0.710436
2.225 0.666786
2.235 0.622759
2.245 0.57882
2.255 0.535433
2.265 0.493064
2.275 0.452178
2.285 0.414399
2.295 0.388249
2.305 0.364106
2.315 0.341652
2.325 0.320566
2.335 0.30053
2.345 0.281223
2.355 0.262327
2.365 0.243521
2.375 0.223721
2.385 0.198159
2.395 0.172539
2.405 0.147075
2.415 0.121981
2.425 0.0974713
2.435 0.0737598
2.445 0.0510607
2.455 0.0308777
2.465 0.0149037
2.475 0.000365435
2.485 -0.0128413
2.495 -0.0248206
2.505 -0.0356766
2.515 -0.0455135
2.525 -0.0544353
2.535 -0.0625461
2.545 -0.0699501
2.555 -0.0774571
2.565 -0.0848461
2.575 -0.0917137
2.585 -0.0980892
2.595 -0.104002
2.605 -0.109482
2.615 -0.114558
2.625 -0.11926
2.635 -0.123617
2.645 -0.127784
2.655 -0.132314
2.665 -0.136514
2.675 -0.140356
2.685 -0.143815
2.695 -0.146862
2.705 -0.149473
2.715 -0.15162
2.725 -0.153276
2.735 -0.154266
2.745 -0.153973
2.755 -0.153138
2.765 -0.151788
2.775 -0.149951
2.785 -0.147654
2.795 -0.144924
2.805 -0.141788
2.815 -0.138274
2.825 -0.134408
2.835 -0.130219
2.845 -0.125911
2.855 -0.121764
2.865 -0.117319
2.875 -0.112567
2.885 -0.107502
2.895 -0.102115
2.905 -0.0963991
2.915 -0.090346
2.925 -0.0839481
2.935 -0.0771977
2.945 -0.0693738
2.955 -0.0599512
2.965 -0.0504402
2.975 -0.0409845
2.985 -0.0317277
2.995 -0.0228133
3.005 -0.0143849
3.015 -0.00658612
3.025 0.00021694
3.035 0.00296019
3.045 0.00479147
3.055 0.0058174
3.065 0.00614457
3.075 0.0058796
3.085 0.00512907
3.095 0.0039996
3.105 0.00259779
3.115 0.00103024
3.125 0
3.135 0
3.145 0
3.155 0
3.165 0
3.175 0
3.185 0
3.195 0
3.205 0
3.215 0
3.225 0
3.235 0
3.245 0
3.255 0
3.265 0
3.275 0
3.285 0
3.295 0
3.305 0
3.315 0
3.325 0
