# Supplementary material for: Interplay of Hydropathy and Heterogeneous Diffusion in the Molecular Transport within Lamellar Lipid Mesophases
Source: Pharmaceutics. 2023 Feb 8;15(2):573. doi: 10.3390/pharmaceutics15020573 (PMC9959094; doi:10.3390/pharmaceutics15020573)
Supplement: Supplementary file 1 [file pharmaceutics-15-00573-s001.zip › Figure 7/Panel_a/Thr]

-3.315 0
-3.305 0
-3.295 0
-3.285 0
-3.275 0
-3.265 0
-3.255 0
-3.245 0
-3.235 0
-3.225 0
-3.215 0
-3.205 0
-3.195 0
-3.185 0
-3.175 0
-3.165 0
-3.155 0
-3.145 0
-3.135 0
-3.125 0
-3.115 0
-3.105 0
-3.095 0.000151759
-3.085 0.00122097
-3.075 0.00213968
-3.065 0.00279168
-3.055 0.00306073
-3.045 0.00283059
-3.035 0.00198503
-3.025 0.000407828
-3.015 -0.00537338
-3.005 -0.0125746
-2.995 -0.0200052
-2.985 -0.0273094
-2.975 -0.0341314
-2.965 -0.0401154
-2.955 -0.0449056
-2.945 -0.045514
-2.935 -0.041439
-2.925 -0.0358749
-2.915 -0.0290548
-2.905 -0.0212121
-2.895 -0.01258
-2.885 -0.00339158
-2.875 0.00611979
-2.865 0.0150682
-2.855 0.0236113
-2.845 0.0319538
-2.835 0.0399636
-2.825 0.0475087
-2.815 0.054457
-2.805 0.0606764
-2.795 0.0656836
-2.785 0.0663121
-2.775 0.0662525
-2.765 0.065773
-2.755 0.0651419
-2.745 0.0646274
-2.735 0.0644977
-2.725 0.0650212
-2.715 0.0681092
-2.705 0.0736995
-2.695 0.0801983
-2.685 0.0875306
-2.675 0.0956213
-2.665 0.104395
-2.655 0.113777
-2.645 0.12366
-2.635 0.133865
-2.625 0.144473
-2.615 0.155429
-2.605 0.166676
-2.595 0.178157
-2.585 0.189817
-2.575 0.201598
-2.565 0.212161
-2.555 0.222092
-2.545 0.23236
-2.535 0.243135
-2.525 0.254587
-2.515 0.266886
-2.505 0.280203
-2.495 0.29562
-2.485 0.314601
-2.475 0.334732
-2.465 0.355847
-2.455 0.377782
-2.445 0.400373
-2.435 0.423453
-2.425 0.446859
-2.415 0.468992
-2.405 0.48974
-2.395 0.510794
-2.385 0.532293
-2.375 0.554377
-2.365 0.577184
-2.355 0.600855
-2.345 0.62553
-2.335 0.654661
-2.325 0.685117
-2.315 0.716362
-2.305 0.748176
-2.295 0.780337
-2.285 0.812625
-2.275 0.84482
-2.265 0.8767
-2.255 0.904717
-2.245 0.931975
-2.235 0.959159
-2.225 0.986461
-2.215 1.01407
-2.205 1.04218
-2.195 1.07098
-2.185 1.10192
-2.175 1.13416
-2.165 1.16735
-2.155 1.20149
-2.145 1.23658
-2.135 1.27263
-2.125 1.30965
-2.115 1.35608
-2.105 1.41322
-2.095 1.46902
-2.085 1.52157
-2.075 1.56899
-2.065 1.60937
-2.055 1.6408
-2.045 1.66139
-2.035 1.65514
-2.025 1.61631
-2.015 1.56669
-2.005 1.50786
-1.995 1.44141
-1.985 1.36894
-1.975 1.29204
-1.965 1.21325
-1.955 1.14564
-1.945 1.07692
-1.935 1.00722
-1.925 0.936657
-1.915 0.865363
-1.905 0.79346
-1.895 0.721075
-1.885 0.648088
-1.875 0.574642
-1.865 0.501174
-1.855 0.427861
-1.845 0.354884
-1.835 0.28242
-1.825 0.21065
-1.815 0.140017
-1.805 0.0719736
-1.795 0.00497242
-1.785 -0.0609988
-1.775 -0.125952
-1.765 -0.1899
-1.755 -0.252855
-1.745 -0.314828
-1.735 -0.375472
-1.725 -0.434473
-1.715 -0.492701
-1.705 -0.550283
-1.695 -0.607348
-1.685 -0.664022
-1.675 -0.720434
-1.665 -0.776711
-1.655 -0.836275
-1.645 -0.895722
-1.635 -0.954773
-1.625 -1.0132
-1.615 -1.07079
-1.605 -1.1273
-1.595 -1.18251
-1.585 -1.2362
-1.575 -1.28815
-1.565 -1.33812
-1.555 -1.38589
-1.545 -1.43124
-1.535 -1.47394
-1.525 -1.51377
-1.515 -1.55049
-1.505 -1.58423
-1.495 -1.61461
-1.485 -1.64112
-1.475 -1.66345
-1.465 -1.68132
-1.455 -1.69445
-1.445 -1.70254
-1.435 -1.70183
-1.425 -1.68561
-1.415 -1.66524
-1.405 -1.64192
-1.395 -1.61686
-1.385 -1.59125
-1.375 -1.56629
-1.365 -1.54319
-1.355 -1.53545
-1.345 -1.53636
-1.335 -1.53953
-1.325 -1.54427
-1.315 -1.54988
-1.305 -1.55566
-1.295 -1.56093
-1.285 -1.56438
-1.275 -1.56138
-1.265 -1.55632
-1.255 -1.54904
-1.245 -1.53937
-1.235 -1.52715
-1.225 -1.51221
-1.215 -1.49439
-1.205 -1.47158
-1.195 -1.44151
-1.185 -1.40904
-1.175 -1.37466
-1.165 -1.33888
-1.155 -1.3022
-1.145 -1.26511
-1.135 -1.22812
-1.125 -1.2075
-1.115 -1.18675
-1.105 -1.16422
-1.095 -1.13866
-1.085 -1.10879
-1.075 -1.07335
-1.065 -1.03106
-1.055 -0.97071
-1.045 -0.88787
-1.035 -0.797969
-1.025 -0.70228
-1.015 -0.602074
-1.005 -0.498623
-0.995 -0.393197
-0.985 -0.287067
-0.975 -0.199142
-0.965 -0.114426
-0.955 -0.029055
-0.945 0.0578188
-0.935 0.147045
-0.925 0.239472
-0.915 0.335949
-0.905 0.438184
-0.895 0.558861
-0.885 0.684149
-0.875 0.813366
-0.865 0.945832
-0.855 1.08087
-0.845 1.21779
-0.835 1.35592
-0.825 1.48977
-0.815 1.62384
-0.805 1.75808
-0.795 1.89238
-0.785 2.02661
-0.775 2.16063
-0.765 2.29434
-0.755 2.42862
-0.745 2.56361
-0.735 2.69756
-0.725 2.83011
-0.715 2.96088
-0.705 3.08951
-0.695 3.21563
-0.685 3.33887
-0.675 3.45381
-0.665 3.56289
-0.655 3.66935
-0.645 3.77365
-0.635 3.87621
-0.625 3.97746
-0.615 4.07785
-0.605 4.17826
-0.595 4.28318
-0.585 4.3879
-0.575 4.49231
-0.565 4.59628
-0.555 4.6997
-0.545 4.80245
-0.535 4.90442
-0.525 5.01348
-0.515 5.12318
-0.505 5.22982
-0.495 5.33215
-0.485 5.42891
-0.475 5.51885
-0.465 5.6007
-0.455 5.66888
-0.445 5.71077
-0.435 5.74344
-0.425 5.76779
-0.415 5.78473
-0.405 5.79517
-0.395 5.80003
-0.385 5.80022
-0.375 5.79943
-0.365 5.79707
-0.355 5.79202
-0.345 5.78473
-0.335 5.77566
-0.325 5.76526
-0.315 5.75398
-0.305 5.74254
-0.295 5.73452
-0.285 5.72656
-0.275 5.71873
-0.265 5.7111
-0.255 5.70374
-0.245 5.6967
-0.235 5.69006
-0.225 5.6848
-0.215 5.68089
-0.205 5.67727
-0.195 5.67382
-0.185 5.67041
-0.175 5.66691
-0.165 5.66318
-0.155 5.65911
-0.145 5.65229
-0.135 5.64493
-0.125 5.63732
-0.115 5.62961
-0.105 5.62191
-0.095 5.61435
-0.085 5.60707
-0.075 5.60036
-0.065 5.59448
-0.055 5.5892
-0.045 5.5846
-0.035 5.58076
-0.025 5.57776
-0.015 5.57569
-0.005 5.57461
0.005 5.57461
0.015 5.57569
0.025 5.57776
0.035 5.58076
0.045 5.5846
0.055 5.5892
0.065 5.59448
0.075 5.60036
0.085 5.60707
0.095 5.61435
0.105 5.62191
0.115 5.62961
0.125 5.63732
0.135 5.64493
0.145 5.65229
0.155 5.65911
0.165 5.66318
0.175 5.66691
0.185 5.67041
0.195 5.67382
0.205 5.67727
0.215 5.68089
0.225 5.6848
0.235 5.69006
0.245 5.6967
0.255 5.70374
0.265 5.7111
0.275 5.71873
0.285 5.72656
0.295 5.73452
0.305 5.74254
0.315 5.75398
0.325 5.76526
0.335 5.77566
0.345 5.78473
0.355 5.79202
0.365 5.79707
0.375 5.79943
0.385 5.80022
0.395 5.80003
0.405 5.79517
0.415 5.78473
0.425 5.76779
0.435 5.74344
0.445 5.71077
0.455 5.66888
0.465 5.6007
0.475 5.51885
0.485 5.42891
0.495 5.33215
0.505 5.22982
0.515 5.12318
0.525 5.01348
0.535 4.90442
0.545 4.80245
0.555 4.6997
0.565 4.59628
0.575 4.49231
0.585 4.3879
0.595 4.28318
0.605 4.17826
0.615 4.07785
0.625 3.97746
0.635 3.87621
0.645 3.77365
0.655 3.66935
0.665 3.56289
0.675 3.45381
0.685 3.33887
0.695 3.21563
0.705 3.08951
0.715 2.96088
0.725 2.83011
0.735 2.69756
0.745 2.56361
0.755 2.42862
0.765 2.29434
0.775 2.16063
0.785 2.02661
0.795 1.89238
0.805 1.75808
0.815 1.62384
0.825 1.48977
0.835 1.35592
0.845 1.21779
0.855 1.08087
0.865 0.945832
0.875 0.813366
0.885 0.684149
0.895 0.558861
0.905 0.438184
0.915 0.335949
0.925 0.239472
0.935 0.147045
0.945 0.0578188
0.955 -0.029055
0.965 -0.114426
0.975 -0.199142
0.985 -0.287067
0.995 -0.393197
1.005 -0.498623
1.015 -0.602074
1.025 -0.70228
1.035 -0.797969
1.045 -0.88787
1.055 -0.97071
1.065 -1.03106
1.075 -1.07335
1.085 -1.10879
1.095 -1.13866
1.105 -1.16422
1.115 -1.18675
1.125 -1.2075
1.135 -1.22812
1.145 -1.26511
1.155 -1.3022
1.165 -1.33888
1.175 -1.37466
1.185 -1.40904
1.195 -1.44151
1.205 -1.47158
1.215 -1.49439
1.225 -1.51221
1.235 -1.52715
1.245 -1.53937
1.255 -1.54904
1.265 -1.55632
1.275 -1.56138
1.285 -1.56438
1.295 -1.56093
1.305 -1.55566
1.315 -1.54988
1.325 -1.54427
1.335 -1.53953
1.345 -1.53636
1.355 -1.53545
1.365 -1.54319
1.375 -1.56629
1.385 -1.59125
1.395 -1.61686
1.405 -1.64192
1.415 -1.66524
1.425 -1.68561
1.435 -1.70183
1.445 -1.70254
1.455 -1.69445
1.465 -1.68132
1.475 -1.66345
1.485 -1.64112
1.495 -1.61461
1.505 -1.58423
1.515 -1.55049
1.525 -1.51377
1.535 -1.47394
1.545 -1.43124
1.555 -1.38589
1.565 -1.33812
1.575 -1.28815
1.585 -1.2362
1.595 -1.18251
1.605 -1.1273
1.615 -1.07079
1.625 -1.0132
1.635 -0.954773
1.645 -0.895722
1.655 -0.836275
1.665 -0.776711
1.675 -0.720434
1.685 -0.664022
1.695 -0.607348
1.705 -0.550283
1.715 -0.492701
1.725 -0.434473
1.735 -0.375472
1.745 -0.314828
1.755 -0.252855
1.765 -0.1899
1.775 -0.125952
1.785 -0.0609988
1.795 0.00497242
1.805 0.0719736
1.815 0.140017
1.825 0.21065
1.835 0.28242
1.845 0.354884
1.855 0.427861
1.865 0.501174
1.875 0.574642
1.885 0.648088
1.895 0.721075
1.905 0.79346
1.915 0.865363
1.925 0.936657
1.935 1.00722
1.945 1.07692
1.955 1.14564
1.965 1.21325
1.975 1.29204
1.985 1.36894
1.995 1.44141
2.005 1.50786
2.015 1.56669
2.025 1.61631
2.035 1.65514
2.045 1.66139
2.055 1.6408
2.065 1.60937
2.075 1.56899
2.085 1.52157
2.095 1.46902
2.105 1.41322
2.115 1.35608
2.125 1.30965
2.135 1.27263
2.145 1.23658
2.155 1.20149
2.165 1.16735
2.175 1.13416
2.185 1.10192
2.195 1.07098
2.205 1.04218
2.215 1.01407
2.225 0.986461
2.235 0.959159
2.245 0.931975
2.255 0.904717
2.265 0.8767
2.275 0.84482
2.285 0.812625
2.295 0.780337
2.305 0.748176
2.315 0.716362
2.325 0.685117
2.335 0.654661
2.345 0.62553
2.355 0.600855
2.365 0.577184
2.375 0.554377
2.385 0.532293
2.395 0.510794
2.405 0.48974
2.415 0.468992
2.425 0.446859
2.435 0.423453
2.445 0.400373
2.455 0.377782
2.465 0.355847
2.475 0.334732
2.485 0.314601
2.495 0.29562
2.505 0.280203
2.515 0.266886
2.525 0.254587
2.535 0.243135
2.545 0.23236
2.555 0.222092
2.565 0.212161
2.575 0.201598
2.585 0.189817
2.595 0.178157
2.605 0.166676
2.615 0.155429
2.625 0.144473
2.635 0.133865
2.645 0.12366
2.655 0.113777
2.665 0.104395
2.675 0.0956213
2.685 0.0875306
2.695 0.0801983
2.705 0.0736995
2.715 0.0681092
2.725 0.0650212
2.735 0.0644977
2.745 0.0646274
2.755 0.0651419
2.765 0.065773
2.775 0.0662525
2.785 0.0663121
2.795 0.0656836
2.805 0.0606764
2.815 0.054457
2.825 0.0475087
2.835 0.0399636
2.845 0.0319538
2.855 0.0236113
2.865 0.0150682
2.875 0.00611979
2.885 -0.00339158
2.895 -0.01258
2.905 -0.0212121
2.915 -0.0290548
2.925 -0.0358749
2.935 -0.041439
2.945 -0.045514
2.955 -0.0449056
2.965 -0.0401154
2.975 -0.0341314
2.985 -0.0273094
2.995 -0.0200052
3.005 -0.0125746
3.015 -0.00537338
3.025 0.000407828
3.035 0.00198503
3.045 0.00283059
3.055 0.00306073
3.065 0.00279168
3.075 0.00213968
3.085 0.00122097
3.095 0.000151759
3.105 0
3.115 0
3.125 0
3.135 0
3.145 0
3.155 0
3.165 0
3.175 0
3.185 0
3.195 0
3.205 0
3.215 0
3.225 0
3.235 0
3.245 0
3.255 0
3.265 0
3.275 0
3.285 0
3.295 0
3.305 0
3.315 0
3.325 0
