# Supplementary material for: Interplay of Hydropathy and Heterogeneous Diffusion in the Molecular Transport within Lamellar Lipid Mesophases
Source: Pharmaceutics. 2023 Feb 8;15(2):573. doi: 10.3390/pharmaceutics15020573 (PMC9959094; doi:10.3390/pharmaceutics15020573)
Supplement: Supplementary file 1 [file pharmaceutics-15-00573-s001.zip › Figure 7/Panel_a/Trp]

-3.315 0
-3.305 0
-3.295 0
-3.285 0
-3.275 0
-3.265 0
-3.255 0
-3.245 0
-3.235 0
-3.225 0
-3.215 0
-3.205 0
-3.195 0
-3.185 0
-3.175 0
-3.165 0
-3.155 0
-3.145 0
-3.135 0
-3.125 0
-3.115 0
-3.105 0
-3.095 0
-3.085 0.00144093
-3.075 0.00573003
-3.065 0.00943749
-3.055 0.0121703
-3.045 0.0135353
-3.035 0.0131396
-3.025 0.01059
-3.015 0.00549367
-3.005 -0.00513033
-2.995 -0.0255567
-2.985 -0.0486019
-2.975 -0.0737919
-2.965 -0.100652
-2.955 -0.128709
-2.945 -0.157489
-2.935 -0.186516
-2.925 -0.213949
-2.915 -0.236399
-2.905 -0.258561
-2.895 -0.280565
-2.885 -0.302541
-2.875 -0.324619
-2.865 -0.346929
-2.855 -0.3696
-2.845 -0.393516
-2.835 -0.41806
-2.825 -0.443174
-2.815 -0.468893
-2.805 -0.495252
-2.795 -0.522285
-2.785 -0.550027
-2.775 -0.579948
-2.765 -0.611784
-2.755 -0.644222
-2.745 -0.677071
-2.735 -0.710139
-2.725 -0.743233
-2.715 -0.776162
-2.705 -0.808733
-2.695 -0.840756
-2.685 -0.870706
-2.675 -0.897071
-2.665 -0.922765
-2.655 -0.947904
-2.645 -0.972602
-2.635 -0.996975
-2.625 -1.02114
-2.615 -1.0452
-2.605 -1.06929
-2.595 -1.09665
-2.585 -1.12637
-2.575 -1.15565
-2.565 -1.18416
-2.555 -1.21153
-2.545 -1.23742
-2.535 -1.26148
-2.525 -1.28337
-2.515 -1.30127
-2.505 -1.31267
-2.495 -1.32143
-2.485 -1.32767
-2.475 -1.33149
-2.465 -1.33301
-2.455 -1.33233
-2.445 -1.32957
-2.435 -1.32483
-2.425 -1.31078
-2.415 -1.29547
-2.405 -1.27968
-2.395 -1.26411
-2.385 -1.24952
-2.375 -1.23663
-2.365 -1.22617
-2.355 -1.21889
-2.345 -1.21986
-2.335 -1.23795
-2.325 -1.25876
-2.315 -1.28141
-2.305 -1.30502
-2.295 -1.32871
-2.285 -1.35161
-2.275 -1.37282
-2.265 -1.38107
-2.255 -1.38188
-2.245 -1.38109
-2.235 -1.37947
-2.225 -1.37776
-2.215 -1.37672
-2.205 -1.37709
-2.195 -1.37946
-2.185 -1.38322
-2.175 -1.39085
-2.165 -1.4033
-2.155 -1.42149
-2.145 -1.44637
-2.135 -1.47887
-2.125 -1.51992
-2.115 -1.57047
-2.105 -1.63145
-2.095 -1.70379
-2.085 -1.78843
-2.075 -1.88631
-2.065 -1.99836
-2.055 -2.12552
-2.045 -2.26872
-2.035 -2.34796
-2.025 -2.41918
-2.015 -2.48726
-2.005 -2.55272
-1.995 -2.61605
-1.985 -2.67775
-1.975 -2.73831
-1.965 -2.79824
-1.955 -2.85804
-1.945 -2.9182
-1.935 -2.97923
-1.925 -3.04161
-1.915 -3.10586
-1.905 -3.17246
-1.895 -3.24192
-1.885 -3.28571
-1.875 -3.33883
-1.865 -3.40953
-1.855 -3.49604
-1.845 -3.59658
-1.835 -3.70938
-1.825 -3.83266
-1.815 -3.96466
-1.805 -4.1036
-1.795 -4.24771
-1.785 -4.3952
-1.775 -4.54432
-1.765 -4.69328
-1.755 -4.84031
-1.745 -4.98169
-1.735 -5.09483
-1.725 -5.20329
-1.715 -5.30808
-1.705 -5.4102
-1.695 -5.51067
-1.685 -5.61049
-1.675 -5.71068
-1.665 -5.81945
-1.655 -5.9373
-1.645 -6.05626
-1.635 -6.17579
-1.625 -6.29538
-1.615 -6.4145
-1.605 -6.53262
-1.595 -6.64922
-1.585 -6.75771
-1.575 -6.86347
-1.565 -6.96729
-1.555 -7.06931
-1.545 -7.16966
-1.535 -7.26848
-1.525 -7.36591
-1.515 -7.46209
-1.505 -7.56245
-1.495 -7.66214
-1.485 -7.75963
-1.475 -7.85441
-1.465 -7.94595
-1.455 -8.03374
-1.445 -8.11726
-1.435 -8.19404
-1.425 -8.26373
-1.415 -8.32827
-1.405 -8.38761
-1.395 -8.44165
-1.385 -8.49034
-1.375 -8.53361
-1.365 -8.5707
-1.355 -8.59861
-1.345 -8.62145
-1.335 -8.63965
-1.325 -8.65362
-1.315 -8.66379
-1.305 -8.67059
-1.295 -8.67443
-1.285 -8.67884
-1.275 -8.68165
-1.265 -8.68221
-1.255 -8.68057
-1.245 -8.67677
-1.235 -8.67086
-1.225 -8.6629
-1.215 -8.65292
-1.205 -8.64514
-1.195 -8.63845
-1.185 -8.62845
-1.175 -8.61441
-1.165 -8.5956
-1.155 -8.57129
-1.145 -8.54074
-1.135 -8.49953
-1.125 -8.43722
-1.115 -8.36972
-1.105 -8.29856
-1.095 -8.22523
-1.085 -8.15126
-1.075 -8.07816
-1.065 -8.01548
-1.055 -7.96104
-1.045 -7.90875
-1.035 -7.85815
-1.025 -7.8088
-1.015 -7.76026
-1.005 -7.7117
-0.995 -7.66166
-0.985 -7.61134
-0.975 -7.56055
-0.965 -7.50909
-0.955 -7.45676
-0.945 -7.40337
-0.935 -7.34875
-0.925 -7.29274
-0.915 -7.23505
-0.905 -7.17547
-0.895 -7.1138
-0.885 -7.04981
-0.875 -6.98331
-0.865 -6.91594
-0.855 -6.85068
-0.845 -6.78139
-0.835 -6.70706
-0.825 -6.62668
-0.815 -6.53925
-0.805 -6.44376
-0.795 -6.33921
-0.785 -6.21323
-0.775 -6.07463
-0.765 -5.92993
-0.755 -5.78061
-0.745 -5.62813
-0.735 -5.47659
-0.725 -5.3312
-0.715 -5.18509
-0.705 -5.03799
-0.695 -4.88961
-0.685 -4.73965
-0.675 -4.5835
-0.665 -4.41837
-0.655 -4.25242
-0.645 -4.087
-0.635 -3.92345
-0.625 -3.76313
-0.615 -3.60737
-0.605 -3.46076
-0.595 -3.32845
-0.585 -3.20321
-0.575 -3.08516
-0.565 -2.9744
-0.555 -2.87106
-0.545 -2.77522
-0.535 -2.68701
-0.525 -2.61355
-0.515 -2.54731
-0.505 -2.48754
-0.495 -2.43354
-0.485 -2.38467
-0.475 -2.34023
-0.465 -2.29957
-0.455 -2.25902
-0.445 -2.21722
-0.435 -2.17832
-0.425 -2.14241
-0.415 -2.10959
-0.405 -2.07995
-0.395 -2.05358
-0.385 -2.03091
-0.375 -2.01497
-0.365 -2.00226
-0.355 -1.9925
-0.345 -1.98541
-0.335 -1.98072
-0.325 -1.97814
-0.315 -1.97741
-0.305 -1.97828
-0.295 -1.98126
-0.285 -1.98512
-0.275 -1.9895
-0.265 -1.99403
-0.255 -1.99834
-0.245 -2.00206
-0.235 -2.00482
-0.225 -2.00166
-0.215 -1.99542
-0.205 -1.98825
-0.195 -1.98048
-0.185 -1.97245
-0.175 -1.96446
-0.165 -1.95687
-0.155 -1.95067
-0.145 -1.9494
-0.135 -1.94887
-0.125 -1.9489
-0.115 -1.9493
-0.105 -1.94988
-0.095 -1.95048
-0.085 -1.95089
-0.075 -1.94763
-0.065 -1.9433
-0.055 -1.93889
-0.045 -1.93464
-0.035 -1.93078
-0.025 -1.92753
-0.015 -1.92514
-0.005 -1.92383
0.005 -1.92383
0.015 -1.92514
0.025 -1.92753
0.035 -1.93078
0.045 -1.93464
0.055 -1.93889
0.065 -1.9433
0.075 -1.94763
0.085 -1.95089
0.095 -1.95048
0.105 -1.94988
0.115 -1.9493
0.125 -1.9489
0.135 -1.94887
0.145 -1.9494
0.155 -1.95067
0.165 -1.95687
0.175 -1.96446
0.185 -1.97245
0.195 -1.98048
0.205 -1.98825
0.215 -1.99542
0.225 -2.00166
0.235 -2.00482
0.245 -2.00206
0.255 -1.99834
0.265 -1.99403
0.275 -1.9895
0.285 -1.98512
0.295 -1.98126
0.305 -1.97828
0.315 -1.97741
0.325 -1.97814
0.335 -1.98072
0.345 -1.98541
0.355 -1.9925
0.365 -2.00226
0.375 -2.01497
0.385 -2.03091
0.395 -2.05358
0.405 -2.07995
0.415 -2.10959
0.425 -2.14241
0.435 -2.17832
0.445 -2.21722
0.455 -2.25902
0.465 -2.29957
0.475 -2.34023
0.485 -2.38467
0.495 -2.43354
0.505 -2.48754
0.515 -2.54731
0.525 -2.61355
0.535 -2.68701
0.545 -2.77522
0.555 -2.87106
0.565 -2.9744
0.575 -3.08516
0.585 -3.20321
0.595 -3.32845
0.605 -3.46076
0.615 -3.60737
0.625 -3.76313
0.635 -3.92345
0.645 -4.087
0.655 -4.25242
0.665 -4.41837
0.675 -4.5835
0.685 -4.73965
0.695 -4.88961
0.705 -5.03799
0.715 -5.18509
0.725 -5.3312
0.735 -5.47659
0.745 -5.62813
0.755 -5.78061
0.765 -5.92993
0.775 -6.07463
0.785 -6.21323
0.795 -6.33921
0.805 -6.44376
0.815 -6.53925
0.825 -6.62668
0.835 -6.70706
0.845 -6.78139
0.855 -6.85068
0.865 -6.91594
0.875 -6.98331
0.885 -7.04981
0.895 -7.1138
0.905 -7.17547
0.915 -7.23505
0.925 -7.29274
0.935 -7.34875
0.945 -7.40337
0.955 -7.45676
0.965 -7.50909
0.975 -7.56055
0.985 -7.61134
0.995 -7.66166
1.005 -7.7117
1.015 -7.76026
1.025 -7.8088
1.035 -7.85815
1.045 -7.90875
1.055 -7.96104
1.065 -8.01548
1.075 -8.07816
1.085 -8.15126
1.095 -8.22523
1.105 -8.29856
1.115 -8.36972
1.125 -8.43722
1.135 -8.49953
1.145 -8.54074
1.155 -8.57129
1.165 -8.5956
1.175 -8.61441
1.185 -8.62845
1.195 -8.63845
1.205 -8.64514
1.215 -8.65292
1.225 -8.6629
1.235 -8.67086
1.245 -8.67677
1.255 -8.68057
1.265 -8.68221
1.275 -8.68165
1.285 -8.67884
1.295 -8.67443
1.305 -8.67059
1.315 -8.66379
1.325 -8.65362
1.335 -8.63965
1.345 -8.62145
1.355 -8.59861
1.365 -8.5707
1.375 -8.53361
1.385 -8.49034
1.395 -8.44165
1.405 -8.38761
1.415 -8.32827
1.425 -8.26373
1.435 -8.19404
1.445 -8.11726
1.455 -8.03374
1.465 -7.94595
1.475 -7.85441
1.485 -7.75963
1.495 -7.66214
1.505 -7.56245
1.515 -7.46209
1.525 -7.36591
1.535 -7.26848
1.545 -7.16966
1.555 -7.06931
1.565 -6.96729
1.575 -6.86347
1.585 -6.75771
1.595 -6.64922
1.605 -6.53262
1.615 -6.4145
1.625 -6.29538
1.635 -6.17579
1.645 -6.05626
1.655 -5.9373
1.665 -5.81945
1.675 -5.71068
1.685 -5.61049
1.695 -5.51067
1.705 -5.4102
1.715 -5.30808
1.725 -5.20329
1.735 -5.09483
1.745 -4.98169
1.755 -4.84031
1.765 -4.69328
1.775 -4.54432
1.785 -4.3952
1.795 -4.24771
1.805 -4.1036
1.815 -3.96466
1.825 -3.83266
1.835 -3.70938
1.845 -3.59658
1.855 -3.49604
1.865 -3.40953
1.875 -3.33883
1.885 -3.28571
1.895 -3.24192
1.905 -3.17246
1.915 -3.10586
1.925 -3.04161
1.935 -2.97923
1.945 -2.9182
1.955 -2.85804
1.965 -2.79824
1.975 -2.73831
1.985 -2.67775
1.995 -2.61605
2.005 -2.55272
2.015 -2.48726
2.025 -2.41918
2.035 -2.34796
2.045 -2.26872
2.055 -2.12552
2.065 -1.99836
2.075 -1.88631
2.085 -1.78843
2.095 -1.70379
2.105 -1.63145
2.115 -1.57047
2.125 -1.51992
2.135 -1.47887
2.145 -1.44637
2.155 -1.42149
2.165 -1.4033
2.175 -1.39085
2.185 -1.38322
2.195 -1.37946
2.205 -1.37709
2.215 -1.37672
2.225 -1.37776
2.235 -1.37947
2.245 -1.38109
2.255 -1.38188
2.265 -1.38107
2.275 -1.37282
2.285 -1.35161
2.295 -1.32871
2.305 -1.30502
2.315 -1.28141
2.325 -1.25876
2.335 -1.23795
2.345 -1.21986
2.355 -1.21889
2.365 -1.22617
2.375 -1.23663
2.385 -1.24952
2.395 -1.26411
2.405 -1.27968
2.415 -1.29547
2.425 -1.31078
2.435 -1.32483
2.445 -1.32957
2.455 -1.33233
2.465 -1.33301
2.475 -1.33149
2.485 -1.32767
2.495 -1.32143
2.505 -1.31267
2.515 -1.30127
2.525 -1.28337
2.535 -1.26148
2.545 -1.23742
2.555 -1.21153
2.565 -1.18416
2.575 -1.15565
2.585 -1.12637
2.595 -1.09665
2.605 -1.06929
2.615 -1.0452
2.625 -1.02114
2.635 -0.996975
2.645 -0.972602
2.655 -0.947904
2.665 -0.922765
2.675 -0.897071
2.685 -0.870706
2.695 -0.840756
2.705 -0.808733
2.715 -0.776162
2.725 -0.743233
2.735 -0.710139
2.745 -0.677071
2.755 -0.644222
2.765 -0.611784
2.775 -0.579948
2.785 -0.550027
2.795 -0.522285
2.805 -0.495252
2.815 -0.468893
2.825 -0.443174
2.835 -0.41806
2.845 -0.393516
2.855 -0.3696
2.865 -0.346929
2.875 -0.324619
2.885 -0.302541
2.895 -0.280565
2.905 -0.258561
2.915 -0.236399
2.925 -0.213949
2.935 -0.186516
2.945 -0.157489
2.955 -0.128709
2.965 -0.100652
2.975 -0.0737919
2.985 -0.0486019
2.995 -0.0255567
3.005 -0.00513033
3.015 0.00549367
3.025 0.01059
3.035 0.0131396
3.045 0.0135353
3.055 0.0121703
3.065 0.00943749
3.075 0.00573003
3.085 0.00144093
3.095 0
3.105 0
3.115 0
3.125 0
3.135 0
3.145 0
3.155 0
3.165 0
3.175 0
3.185 0
3.195 0
3.205 0
3.215 0
3.225 0
3.235 0
3.245 0
3.255 0
3.265 0
3.275 0
3.285 0
3.295 0
3.305 0
3.315 0
3.325 0
