# Supplementary material for: Interplay of Hydropathy and Heterogeneous Diffusion in the Molecular Transport within Lamellar Lipid Mesophases
Source: Pharmaceutics. 2023 Feb 8;15(2):573. doi: 10.3390/pharmaceutics15020573 (PMC9959094; doi:10.3390/pharmaceutics15020573)
Supplement: Supplementary file 1 [file pharmaceutics-15-00573-s001.zip › Figure 7/Panel_a/Tyr]

-3.315 0
-3.305 0
-3.295 0
-3.285 0
-3.275 0
-3.265 0
-3.255 0
-3.245 0
-3.235 0
-3.225 0
-3.215 0
-3.205 0
-3.195 0
-3.185 0
-3.175 0
-3.165 0
-3.155 0
-3.145 0
-3.135 0.00250156
-3.125 0.00550946
-3.115 0.00797338
-3.105 0.00963171
-3.095 0.0102228
-3.085 0.00948506
-3.075 0.00715686
-3.065 0.00297657
-3.055 -0.00694178
-3.045 -0.0228023
-3.035 -0.0403223
-3.025 -0.0591042
-3.015 -0.0787502
-3.005 -0.0988626
-2.995 -0.119044
-2.985 -0.138896
-2.975 -0.156742
-2.965 -0.168496
-2.955 -0.179336
-2.945 -0.189405
-2.935 -0.198849
-2.925 -0.20781
-2.915 -0.216434
-2.905 -0.224865
-2.895 -0.233246
-2.885 -0.243723
-2.875 -0.255141
-2.865 -0.266427
-2.855 -0.277458
-2.845 -0.288109
-2.835 -0.298255
-2.825 -0.307772
-2.815 -0.316537
-2.805 -0.321721
-2.795 -0.325773
-2.785 -0.329278
-2.775 -0.33242
-2.765 -0.335385
-2.755 -0.338357
-2.745 -0.34152
-2.735 -0.345169
-2.725 -0.350915
-2.715 -0.35719
-2.705 -0.364
-2.695 -0.371351
-2.685 -0.37925
-2.675 -0.387704
-2.665 -0.39672
-2.655 -0.407512
-2.645 -0.419294
-2.635 -0.431482
-2.625 -0.443935
-2.615 -0.456509
-2.605 -0.469062
-2.595 -0.481453
-2.585 -0.493538
-2.575 -0.505175
-2.565 -0.515654
-2.555 -0.525301
-2.545 -0.534263
-2.535 -0.542475
-2.525 -0.549872
-2.515 -0.55639
-2.505 -0.561963
-2.495 -0.565879
-2.485 -0.568659
-2.475 -0.57041
-2.465 -0.571144
-2.455 -0.570874
-2.445 -0.569613
-2.435 -0.567374
-2.425 -0.564171
-2.415 -0.56053
-2.405 -0.556232
-2.395 -0.550841
-2.385 -0.544283
-2.375 -0.536483
-2.365 -0.527368
-2.355 -0.516862
-2.345 -0.503628
-2.335 -0.485433
-2.325 -0.46631
-2.315 -0.446726
-2.305 -0.427152
-2.295 -0.408056
-2.285 -0.389906
-2.275 -0.373171
-2.265 -0.368033
-2.255 -0.365152
-2.245 -0.363138
-2.235 -0.361353
-2.225 -0.359163
-2.215 -0.35593
-2.205 -0.35102
-2.195 -0.342003
-2.185 -0.317465
-2.175 -0.291145
-2.165 -0.26391
-2.155 -0.236624
-2.145 -0.210155
-2.135 -0.185368
-2.125 -0.163129
-2.115 -0.149855
-2.105 -0.144754
-2.095 -0.143163
-2.085 -0.144891
-2.075 -0.149751
-2.065 -0.157554
-2.055 -0.16811
-2.045 -0.181231
-2.035 -0.185961
-2.025 -0.193828
-2.015 -0.206005
-2.005 -0.22347
-1.995 -0.247199
-1.985 -0.27817
-1.975 -0.317361
-1.965 -0.374223
-1.955 -0.452764
-1.945 -0.539668
-1.935 -0.633809
-1.925 -0.734059
-1.915 -0.839292
-1.905 -0.948381
-1.895 -1.0602
-1.885 -1.16674
-1.875 -1.26975
-1.865 -1.37427
-1.855 -1.48042
-1.845 -1.58831
-1.835 -1.69805
-1.825 -1.80976
-1.815 -1.92535
-1.805 -2.04861
-1.795 -2.1729
-1.785 -2.29744
-1.775 -2.42143
-1.765 -2.54407
-1.755 -2.66457
-1.745 -2.77862
-1.735 -2.8828
-1.725 -2.98346
-1.715 -3.08086
-1.705 -3.17525
-1.695 -3.26688
-1.685 -3.35602
-1.675 -3.44292
-1.665 -3.52851
-1.655 -3.61389
-1.645 -3.6975
-1.635 -3.77936
-1.625 -3.85952
-1.615 -3.93802
-1.605 -4.01488
-1.595 -4.09016
-1.585 -4.16311
-1.575 -4.23379
-1.565 -4.30325
-1.555 -4.37169
-1.545 -4.4393
-1.535 -4.50629
-1.525 -4.57286
-1.515 -4.63921
-1.505 -4.70936
-1.495 -4.77972
-1.485 -4.84961
-1.475 -4.91878
-1.465 -4.98697
-1.455 -5.05394
-1.445 -5.11943
-1.435 -5.18461
-1.425 -5.25065
-1.415 -5.31387
-1.405 -5.37354
-1.395 -5.42896
-1.385 -5.47942
-1.375 -5.5242
-1.365 -5.5626
-1.355 -5.58259
-1.345 -5.59208
-1.335 -5.59611
-1.325 -5.59562
-1.315 -5.5916
-1.305 -5.58499
-1.295 -5.57677
-1.285 -5.57221
-1.275 -5.5739
-1.265 -5.57534
-1.255 -5.57633
-1.245 -5.57669
-1.235 -5.57623
-1.225 -5.57476
-1.215 -5.57208
-1.205 -5.56701
-1.195 -5.56025
-1.185 -5.55196
-1.175 -5.54207
-1.165 -5.5305
-1.155 -5.51721
-1.145 -5.50212
-1.135 -5.48534
-1.125 -5.46707
-1.115 -5.44673
-1.105 -5.4242
-1.095 -5.39936
-1.085 -5.37208
-1.075 -5.34224
-1.065 -5.30971
-1.055 -5.27311
-1.045 -5.23316
-1.035 -5.19046
-1.025 -5.14507
-1.015 -5.09706
-1.005 -5.04649
-0.995 -4.99341
-0.985 -4.93796
-0.975 -4.88054
-0.965 -4.82074
-0.955 -4.7586
-0.945 -4.69411
-0.935 -4.62729
-0.925 -4.55816
-0.915 -4.48673
-0.905 -4.41227
-0.895 -4.33506
-0.885 -4.25583
-0.875 -4.17473
-0.865 -4.09192
-0.855 -4.00755
-0.845 -3.92179
-0.835 -3.83608
-0.825 -3.75307
-0.815 -3.66847
-0.805 -3.58187
-0.795 -3.49286
-0.785 -3.40103
-0.775 -3.30597
-0.765 -3.20728
-0.755 -3.09975
-0.745 -2.98605
-0.735 -2.86862
-0.725 -2.74778
-0.715 -2.62382
-0.705 -2.49703
-0.695 -2.36773
-0.685 -2.2362
-0.675 -2.10537
-0.665 -1.97292
-0.655 -1.83855
-0.645 -1.70227
-0.635 -1.56407
-0.625 -1.42396
-0.615 -1.28193
-0.605 -1.13751
-0.595 -0.990346
-0.585 -0.84146
-0.575 -0.690995
-0.565 -0.539093
-0.555 -0.385899
-0.545 -0.231555
-0.535 -0.0762054
-0.525 0.0834404
-0.515 0.2442
-0.505 0.404575
-0.495 0.563935
-0.485 0.721644
-0.475 0.87707
-0.465 1.02958
-0.455 1.17947
-0.445 1.32544
-0.435 1.46637
-0.425 1.60148
-0.415 1.73
-0.405 1.85115
-0.395 1.96415
-0.385 2.06594
-0.375 2.14753
-0.365 2.22009
-0.355 2.28417
-0.345 2.34035
-0.335 2.38915
-0.325 2.43116
-0.315 2.4669
-0.305 2.4973
-0.295 2.52311
-0.285 2.54418
-0.275 2.56098
-0.265 2.57397
-0.255 2.58359
-0.245 2.59032
-0.235 2.59461
-0.225 2.59796
-0.215 2.59991
-0.205 2.60052
-0.195 2.60012
-0.185 2.59901
-0.175 2.59751
-0.165 2.59594
-0.155 2.59658
-0.145 2.5998
-0.135 2.60333
-0.125 2.60705
-0.115 2.61083
-0.105 2.61457
-0.095 2.61813
-0.085 2.6214
-0.075 2.62293
-0.065 2.62338
-0.055 2.62351
-0.045 2.62343
-0.035 2.62319
-0.025 2.62289
-0.015 2.62261
-0.005 2.62243
0.005 2.62243
0.015 2.62261
0.025 2.62289
0.035 2.62319
0.045 2.62343
0.055 2.62351
0.065 2.62338
0.075 2.62293
0.085 2.6214
0.095 2.61813
0.105 2.61457
0.115 2.61083
0.125 2.60705
0.135 2.60333
0.145 2.5998
0.155 2.59658
0.165 2.59594
0.175 2.59751
0.185 2.59901
0.195 2.60012
0.205 2.60052
0.215 2.59991
0.225 2.59796
0.235 2.59461
0.245 2.59032
0.255 2.58359
0.265 2.57397
0.275 2.56098
0.285 2.54418
0.295 2.52311
0.305 2.4973
0.315 2.4669
0.325 2.43116
0.335 2.38915
0.345 2.34035
0.355 2.28417
0.365 2.22009
0.375 2.14753
0.385 2.06594
0.395 1.96415
0.405 1.85115
0.415 1.73
0.425 1.60148
0.435 1.46637
0.445 1.32544
0.455 1.17947
0.465 1.02958
0.475 0.87707
0.485 0.721644
0.495 0.563935
0.505 0.404575
0.515 0.2442
0.525 0.0834404
0.535 -0.0762054
0.545 -0.231555
0.555 -0.385899
0.565 -0.539093
0.575 -0.690995
0.585 -0.84146
0.595 -0.990346
0.605 -1.13751
0.615 -1.28193
0.625 -1.42396
0.635 -1.56407
0.645 -1.70227
0.655 -1.83855
0.665 -1.97292
0.675 -2.10537
0.685 -2.2362
0.695 -2.36773
0.705 -2.49703
0.715 -2.62382
0.725 -2.74778
0.735 -2.86862
0.745 -2.98605
0.755 -3.09975
0.765 -3.20728
0.775 -3.30597
0.785 -3.40103
0.795 -3.49286
0.805 -3.58187
0.815 -3.66847
0.825 -3.75307
0.835 -3.83608
0.845 -3.92179
0.855 -4.00755
0.865 -4.09192
0.875 -4.17473
0.885 -4.25583
0.895 -4.33506
0.905 -4.41227
0.915 -4.48673
0.925 -4.55816
0.935 -4.62729
0.945 -4.69411
0.955 -4.7586
0.965 -4.82074
0.975 -4.88054
0.985 -4.93796
0.995 -4.99341
1.005 -5.04649
1.015 -5.09706
1.025 -5.14507
1.035 -5.19046
1.045 -5.23316
1.055 -5.27311
1.065 -5.30971
1.075 -5.34224
1.085 -5.37208
1.095 -5.39936
1.105 -5.4242
1.115 -5.44673
1.125 -5.46707
1.135 -5.48534
1.145 -5.50212
1.155 -5.51721
1.165 -5.5305
1.175 -5.54207
1.185 -5.55196
1.195 -5.56025
1.205 -5.56701
1.215 -5.57208
1.225 -5.57476
1.235 -5.57623
1.245 -5.57669
1.255 -5.57633
1.265 -5.57534
1.275 -5.5739
1.285 -5.57221
1.295 -5.57677
1.305 -5.58499
1.315 -5.5916
1.325 -5.59562
1.335 -5.59611
1.345 -5.59208
1.355 -5.58259
1.365 -5.5626
1.375 -5.5242
1.385 -5.47942
1.395 -5.42896
1.405 -5.37354
1.415 -5.31387
1.425 -5.25065
1.435 -5.18461
1.445 -5.11943
1.455 -5.05394
1.465 -4.98697
1.475 -4.91878
1.485 -4.84961
1.495 -4.77972
1.505 -4.70936
1.515 -4.63921
1.525 -4.57286
1.535 -4.50629
1.545 -4.4393
1.555 -4.37169
1.565 -4.30325
1.575 -4.23379
1.585 -4.16311
1.595 -4.09016
1.605 -4.01488
1.615 -3.93802
1.625 -3.85952
1.635 -3.77936
1.645 -3.6975
1.655 -3.61389
1.665 -3.52851
1.675 -3.44292
1.685 -3.35602
1.695 -3.26688
1.705 -3.17525
1.715 -3.08086
1.725 -2.98346
1.735 -2.8828
1.745 -2.77862
1.755 -2.66457
1.765 -2.54407
1.775 -2.42143
1.785 -2.29744
1.795 -2.1729
1.805 -2.04861
1.815 -1.92535
1.825 -1.80976
1.835 -1.69805
1.845 -1.58831
1.855 -1.48042
1.865 -1.37427
1.875 -1.26975
1.885 -1.16674
1.895 -1.0602
1.905 -0.948381
1.915 -0.839292
1.925 -0.734059
1.935 -0.633809
1.945 -0.539668
1.955 -0.452764
1.965 -0.374223
1.975 -0.317361
1.985 -0.27817
1.995 -0.247199
2.005 -0.22347
2.015 -0.206005
2.025 -0.193828
2.035 -0.185961
2.045 -0.181231
2.055 -0.16811
2.065 -0.157554
2.075 -0.149751
2.085 -0.144891
2.095 -0.143163
2.105 -0.144754
2.115 -0.149855
2.125 -0.163129
2.135 -0.185368
2.145 -0.210155
2.155 -0.236624
2.165 -0.26391
2.175 -0.291145
2.185 -0.317465
2.195 -0.342003
2.205 -0.35102
2.215 -0.35593
2.225 -0.359163
2.235 -0.361353
2.245 -0.363138
2.255 -0.365152
2.265 -0.368033
2.275 -0.373171
2.285 -0.389906
2.295 -0.408056
2.305 -0.427152
2.315 -0.446726
2.325 -0.46631
2.335 -0.485433
2.345 -0.503628
2.355 -0.516862
2.365 -0.527368
2.375 -0.536483
2.385 -0.544283
2.395 -0.550841
2.405 -0.556232
2.415 -0.56053
2.425 -0.564171
2.435 -0.567374
2.445 -0.569613
2.455 -0.570874
2.465 -0.571144
2.475 -0.57041
2.485 -0.568659
2.495 -0.565879
2.505 -0.561963
2.515 -0.55639
2.525 -0.549872
2.535 -0.542475
2.545 -0.534263
2.555 -0.525301
2.565 -0.515654
2.575 -0.505175
2.585 -0.493538
2.595 -0.481453
2.605 -0.469062
2.615 -0.456509
2.625 -0.443935
2.635 -0.431482
2.645 -0.419294
2.655 -0.407512
2.665 -0.39672
2.675 -0.387704
2.685 -0.37925
2.695 -0.371351
2.705 -0.364
2.715 -0.35719
2.725 -0.350915
2.735 -0.345169
2.745 -0.34152
2.755 -0.338357
2.765 -0.335385
2.775 -0.33242
2.785 -0.329278
2.795 -0.325773
2.805 -0.321721
2.815 -0.316537
2.825 -0.307772
2.835 -0.298255
2.845 -0.288109
2.855 -0.277458
2.865 -0.266427
2.875 -0.255141
2.885 -0.243723
2.895 -0.233246
2.905 -0.224865
2.915 -0.216434
2.925 -0.20781
2.935 -0.198849
2.945 -0.189405
2.955 -0.179336
2.965 -0.168496
2.975 -0.156742
2.985 -0.138896
2.995 -0.119044
3.005 -0.0988626
3.015 -0.0787502
3.025 -0.0591042
3.035 -0.0403223
3.045 -0.0228023
3.055 -0.00694178
3.065 0.00297657
3.075 0.00715686
3.085 0.00948506
3.095 0.0102228
3.105 0.00963171
3.115 0.00797338
3.125 0.00550946
3.135 0.00250156
3.145 0
3.155 0
3.165 0
3.175 0
3.185 0
3.195 0
3.205 0
3.215 0
3.225 0
3.235 0
3.245 0
3.255 0
3.265 0
3.275 0
3.285 0
3.295 0
3.305 0
3.315 0
3.325 0
