# Supplementary material for: Interplay of Hydropathy and Heterogeneous Diffusion in the Molecular Transport within Lamellar Lipid Mesophases
Source: Pharmaceutics. 2023 Feb 8;15(2):573. doi: 10.3390/pharmaceutics15020573 (PMC9959094; doi:10.3390/pharmaceutics15020573)
Supplement: Supplementary file 1 [file pharmaceutics-15-00573-s001.zip › Figure 7/Panel_a/Val]

-3.315 0
-3.305 0
-3.295 0
-3.285 0
-3.275 0
-3.265 0
-3.255 0
-3.245 0
-3.235 0
-3.225 0
-3.215 0
-3.205 0
-3.195 0
-3.185 0
-3.175 0
-3.165 0
-3.155 0
-3.145 0
-3.135 8.8559e-05
-3.125 0.00020821
-3.115 0.00030993
-3.105 0.000383161
-3.095 0.000417345
-3.085 0.000401924
-3.075 0.00032634
-3.065 0.000180035
-3.055 -0.000107701
-3.045 -0.000742298
-3.035 -0.0014243
-3.025 -0.00213102
-3.015 -0.00283978
-3.005 -0.00352787
-2.995 -0.00417263
-2.985 -0.0047809
-2.975 -0.00562113
-2.965 -0.00631329
-2.955 -0.00679503
-2.945 -0.00700404
-2.935 -0.00687798
-2.925 -0.00635454
-2.915 -0.00537139
-2.905 -0.00358529
-2.895 -0.00100334
-2.885 0.00209319
-2.875 0.00569734
-2.865 0.00980213
-2.855 0.0144006
-2.845 0.0194205
-2.835 0.0244725
-2.825 0.0300665
-2.815 0.0362672
-2.805 0.0431393
-2.795 0.0507473
-2.785 0.0591561
-2.775 0.0688885
-2.765 0.080766
-2.755 0.093385
-2.745 0.106596
-2.735 0.120251
-2.725 0.134201
-2.715 0.148297
-2.705 0.161859
-2.695 0.172706
-2.685 0.183568
-2.675 0.194636
-2.665 0.2061
-2.655 0.21815
-2.645 0.230977
-2.635 0.244771
-2.625 0.260545
-2.615 0.279004
-2.605 0.298667
-2.595 0.319495
-2.585 0.341446
-2.575 0.36448
-2.565 0.388558
-2.555 0.413637
-2.545 0.440275
-2.535 0.467917
-2.525 0.496286
-2.515 0.525259
-2.505 0.554713
-2.495 0.584526
-2.485 0.614575
-2.475 0.643906
-2.465 0.672442
-2.455 0.701259
-2.445 0.730466
-2.435 0.760171
-2.425 0.790484
-2.415 0.821561
-2.405 0.853973
-2.395 0.887264
-2.385 0.921472
-2.375 0.956633
-2.365 0.992785
-2.355 1.02996
-2.345 1.06821
-2.335 1.10869
-2.325 1.1506
-2.315 1.19345
-2.305 1.23713
-2.295 1.28152
-2.285 1.32651
-2.275 1.37197
-2.265 1.4178
-2.255 1.46696
-2.245 1.51678
-2.235 1.56534
-2.225 1.61198
-2.215 1.65604
-2.205 1.69686
-2.195 1.73006
-2.185 1.75615
-2.175 1.77805
-2.165 1.79594
-2.155 1.81002
-2.145 1.82048
-2.135 1.82754
-2.125 1.83035
-2.115 1.82705
-2.105 1.82153
-2.095 1.81447
-2.085 1.80652
-2.075 1.79838
-2.065 1.79071
-2.055 1.7842
-2.045 1.79437
-2.035 1.80536
-2.025 1.81385
-2.015 1.81814
-2.005 1.81653
-1.995 1.8073
-1.985 1.79649
-1.975 1.77297
-1.965 1.73346
-1.955 1.67472
-1.945 1.59355
-1.935 1.47056
-1.925 1.3186
-1.915 1.16172
-1.905 1.01843
-1.895 0.895699
-1.885 0.779758
-1.875 0.66791
-1.865 0.553009
-1.855 0.436102
-1.845 0.319456
-1.835 0.20306
-1.825 0.0877167
-1.815 -0.0271709
-1.805 -0.142551
-1.795 -0.258893
-1.785 -0.377642
-1.775 -0.499949
-1.765 -0.623956
-1.755 -0.749441
-1.745 -0.876181
-1.735 -1.00395
-1.725 -1.13634
-1.715 -1.26895
-1.705 -1.40026
-1.695 -1.52918
-1.685 -1.65461
-1.675 -1.7723
-1.665 -1.88139
-1.655 -1.98655
-1.645 -2.08835
-1.635 -2.1874
-1.625 -2.28528
-1.615 -2.38182
-1.605 -2.47683
-1.595 -2.57057
-1.585 -2.66326
-1.575 -2.75652
-1.565 -2.8505
-1.555 -2.9435
-1.545 -3.03521
-1.535 -3.12532
-1.525 -3.21354
-1.515 -3.29868
-1.505 -3.38062
-1.495 -3.45999
-1.485 -3.53668
-1.475 -3.61062
-1.465 -3.68171
-1.455 -3.74986
-1.445 -3.81499
-1.435 -3.87429
-1.425 -3.93063
-1.415 -3.98432
-1.405 -4.03557
-1.395 -4.0846
-1.385 -4.13163
-1.375 -4.17689
-1.365 -4.22262
-1.355 -4.26803
-1.345 -4.31177
-1.335 -4.35371
-1.325 -4.39372
-1.315 -4.43166
-1.305 -4.46741
-1.295 -4.50065
-1.285 -4.52833
-1.275 -4.55377
-1.265 -4.5772
-1.255 -4.59883
-1.245 -4.61888
-1.235 -4.63757
-1.225 -4.6551
-1.215 -4.67268
-1.205 -4.69052
-1.195 -4.70754
-1.185 -4.72374
-1.175 -4.73912
-1.165 -4.75368
-1.155 -4.76742
-1.145 -4.78034
-1.135 -4.79098
-1.125 -4.80079
-1.115 -4.8101
-1.105 -4.8191
-1.095 -4.82795
-1.085 -4.83682
-1.075 -4.84588
-1.065 -4.85671
-1.055 -4.87072
-1.045 -4.8848
-1.035 -4.89867
-1.025 -4.91202
-1.015 -4.92459
-1.005 -4.93609
-0.995 -4.94622
-0.985 -4.94936
-0.975 -4.95101
-0.965 -4.95148
-0.955 -4.95106
-0.945 -4.95003
-0.935 -4.94867
-0.925 -4.94727
-0.915 -4.9469
-0.905 -4.95038
-0.895 -4.95406
-0.885 -4.95777
-0.875 -4.96134
-0.865 -4.96461
-0.855 -4.96741
-0.845 -4.96956
-0.835 -4.96573
-0.825 -4.96051
-0.815 -4.95532
-0.805 -4.95067
-0.795 -4.94703
-0.785 -4.94492
-0.775 -4.94483
-0.765 -4.95002
-0.755 -4.96501
-0.745 -4.98218
-0.735 -5.00099
-0.725 -5.0209
-0.715 -5.04136
-0.705 -5.06184
-0.695 -5.08178
-0.685 -5.09599
-0.675 -5.10711
-0.665 -5.11728
-0.655 -5.12663
-0.645 -5.13533
-0.635 -5.14354
-0.625 -5.1514
-0.615 -5.15914
-0.605 -5.16718
-0.595 -5.17532
-0.585 -5.18365
-0.575 -5.19229
-0.565 -5.20137
-0.555 -5.21099
-0.545 -5.22127
-0.535 -5.23375
-0.525 -5.24989
-0.515 -5.2664
-0.505 -5.28298
-0.495 -5.29927
-0.485 -5.31496
-0.475 -5.3297
-0.465 -5.34318
-0.455 -5.35128
-0.445 -5.35663
-0.435 -5.36073
-0.425 -5.36381
-0.415 -5.36609
-0.405 -5.36779
-0.395 -5.36914
-0.385 -5.3706
-0.375 -5.37249
-0.365 -5.37459
-0.355 -5.37707
-0.345 -5.38008
-0.335 -5.38378
-0.325 -5.38832
-0.315 -5.39418
-0.305 -5.40475
-0.295 -5.41625
-0.285 -5.42843
-0.275 -5.44104
-0.265 -5.45381
-0.255 -5.4665
-0.245 -5.47885
-0.235 -5.48981
-0.225 -5.49789
-0.215 -5.50526
-0.205 -5.51199
-0.195 -5.51811
-0.185 -5.52366
-0.175 -5.5287
-0.165 -5.53328
-0.155 -5.53808
-0.145 -5.54273
-0.135 -5.54687
-0.125 -5.55046
-0.115 -5.55344
-0.105 -5.55575
-0.095 -5.55734
-0.085 -5.55779
-0.075 -5.5549
-0.065 -5.55148
-0.055 -5.54779
-0.045 -5.54406
-0.035 -5.54057
-0.025 -5.53755
-0.015 -5.53528
-0.005 -5.53429
0.005 -5.53429
0.015 -5.53528
0.025 -5.53755
0.035 -5.54057
0.045 -5.54406
0.055 -5.54779
0.065 -5.55148
0.075 -5.5549
0.085 -5.55779
0.095 -5.55734
0.105 -5.55575
0.115 -5.55344
0.125 -5.55046
0.135 -5.54687
0.145 -5.54273
0.155 -5.53808
0.165 -5.53328
0.175 -5.5287
0.185 -5.52366
0.195 -5.51811
0.205 -5.51199
0.215 -5.50526
0.225 -5.49789
0.235 -5.48981
0.245 -5.47885
0.255 -5.4665
0.265 -5.45381
0.275 -5.44104
0.285 -5.42843
0.295 -5.41625
0.305 -5.40475
0.315 -5.39418
0.325 -5.38832
0.335 -5.38378
0.345 -5.38008
0.355 -5.37707
0.365 -5.37459
0.375 -5.37249
0.385 -5.3706
0.395 -5.36914
0.405 -5.36779
0.415 -5.36609
0.425 -5.36381
0.435 -5.36073
0.445 -5.35663
0.455 -5.35128
0.465 -5.34318
0.475 -5.3297
0.485 -5.31496
0.495 -5.29927
0.505 -5.28298
0.515 -5.2664
0.525 -5.24989
0.535 -5.23375
0.545 -5.22127
0.555 -5.21099
0.565 -5.20137
0.575 -5.19229
0.585 -5.18365
0.595 -5.17532
0.605 -5.16718
0.615 -5.15914
0.625 -5.1514
0.635 -5.14354
0.645 -5.13533
0.655 -5.12663
0.665 -5.11728
0.675 -5.10711
0.685 -5.09599
0.695 -5.08178
0.705 -5.06184
0.715 -5.04136
0.725 -5.0209
0.735 -5.00099
0.745 -4.98218
0.755 -4.96501
0.765 -4.95002
0.775 -4.94483
0.785 -4.94492
0.795 -4.94703
0.805 -4.95067
0.815 -4.95532
0.825 -4.96051
0.835 -4.96573
0.845 -4.96956
0.855 -4.96741
0.865 -4.96461
0.875 -4.96134
0.885 -4.95777
0.895 -4.95406
0.905 -4.95038
0.915 -4.9469
0.925 -4.94727
0.935 -4.94867
0.945 -4.95003
0.955 -4.95106
0.965 -4.95148
0.975 -4.95101
0.985 -4.94936
0.995 -4.94622
1.005 -4.93609
1.015 -4.92459
1.025 -4.91202
1.035 -4.89867
1.045 -4.8848
1.055 -4.87072
1.065 -4.85671
1.075 -4.84588
1.085 -4.83682
1.095 -4.82795
1.105 -4.8191
1.115 -4.8101
1.125 -4.80079
1.135 -4.79098
1.145 -4.78034
1.155 -4.76742
1.165 -4.75368
1.175 -4.73912
1.185 -4.72374
1.195 -4.70754
1.205 -4.69052
1.215 -4.67268
1.225 -4.6551
1.235 -4.63757
1.245 -4.61888
1.255 -4.59883
1.265 -4.5772
1.275 -4.55377
1.285 -4.52833
1.295 -4.50065
1.305 -4.46741
1.315 -4.43166
1.325 -4.39372
1.335 -4.35371
1.345 -4.31177
1.355 -4.26803
1.365 -4.22262
1.375 -4.17689
1.385 -4.13163
1.395 -4.0846
1.405 -4.03557
1.415 -3.98432
1.425 -3.93063
1.435 -3.87429
1.445 -3.81499
1.455 -3.74986
1.465 -3.68171
1.475 -3.61062
1.485 -3.53668
1.495 -3.45999
1.505 -3.38062
1.515 -3.29868
1.525 -3.21354
1.535 -3.12532
1.545 -3.03521
1.555 -2.9435
1.565 -2.8505
1.575 -2.75652
1.585 -2.66326
1.595 -2.57057
1.605 -2.47683
1.615 -2.38182
1.625 -2.28528
1.635 -2.1874
1.645 -2.08835
1.655 -1.98655
1.665 -1.88139
1.675 -1.7723
1.685 -1.65461
1.695 -1.52918
1.705 -1.40026
1.715 -1.26895
1.725 -1.13634
1.735 -1.00395
1.745 -0.876181
1.755 -0.749441
1.765 -0.623956
1.775 -0.499949
1.785 -0.377642
1.795 -0.258893
1.805 -0.142551
1.815 -0.0271709
1.825 0.0877167
1.835 0.20306
1.845 0.319456
1.855 0.436102
1.865 0.553009
1.875 0.66791
1.885 0.779758
1.895 0.895699
1.905 1.01843
1.915 1.16172
1.925 1.3186
1.935 1.47056
1.945 1.59355
1.955 1.67472
1.965 1.73346
1.975 1.77297
1.985 1.79649
1.995 1.8073
2.005 1.81653
2.015 1.81814
2.025 1.81385
2.035 1.80536
2.045 1.79437
2.055 1.7842
2.065 1.79071
2.075 1.79838
2.085 1.80652
2.095 1.81447
2.105 1.82153
2.115 1.82705
2.125 1.83035
2.135 1.82754
2.145 1.82048
2.155 1.81002
2.165 1.79594
2.175 1.77805
2.185 1.75615
2.195 1.73006
2.205 1.69686
2.215 1.65604
2.225 1.61198
2.235 1.56534
2.245 1.51678
2.255 1.46696
2.265 1.4178
2.275 1.37197
2.285 1.32651
2.295 1.28152
2.305 1.23713
2.315 1.19345
2.325 1.1506
2.335 1.10869
2.345 1.06821
2.355 1.02996
2.365 0.992785
2.375 0.956633
2.385 0.921472
2.395 0.887264
2.405 0.853973
2.415 0.821561
2.425 0.790484
2.435 0.760171
2.445 0.730466
2.455 0.701259
2.465 0.672442
2.475 0.643906
2.485 0.614575
2.495 0.584526
2.505 0.554713
2.515 0.525259
2.525 0.496286
2.535 0.467917
2.545 0.440275
2.555 0.413637
2.565 0.388558
2.575 0.36448
2.585 0.341446
2.595 0.319495
2.605 0.298667
2.615 0.279004
2.625 0.260545
2.635 0.244771
2.645 0.230977
2.655 0.21815
2.665 0.2061
2.675 0.194636
2.685 0.183568
2.695 0.172706
2.705 0.161859
2.715 0.148297
2.725 0.134201
2.735 0.120251
2.745 0.106596
2.755 0.093385
2.765 0.080766
2.775 0.0688885
2.785 0.0591561
2.795 0.0507473
2.805 0.0431393
2.815 0.0362672
2.825 0.0300665
2.835 0.0244725
2.845 0.0194205
2.855 0.0144006
2.865 0.00980213
2.875 0.00569734
2.885 0.00209319
2.895 -0.00100334
2.905 -0.00358529
2.915 -0.00537139
2.925 -0.00635454
2.935 -0.00687798
2.945 -0.00700404
2.955 -0.00679503
2.965 -0.00631329
2.975 -0.00562113
2.985 -0.0047809
2.995 -0.00417263
3.005 -0.00352787
3.015 -0.00283978
3.025 -0.00213102
3.035 -0.0014243
3.045 -0.000742298
3.055 -0.000107701
3.065 0.000180035
3.075 0.00032634
3.085 0.000401924
3.095 0.000417345
3.105 0.000383161
3.115 0.00030993
3.125 0.00020821
3.135 8.8559e-05
3.145 0
3.155 0
3.165 0
3.175 0
3.185 0
3.195 0
3.205 0
3.215 0
3.225 0
3.235 0
3.245 0
3.255 0
3.265 0
3.275 0
3.285 0
3.295 0
3.305 0
3.315 0
3.325 0
