# Supplementary material for: Interplay of Hydropathy and Heterogeneous Diffusion in the Molecular Transport within Lamellar Lipid Mesophases
Source: Pharmaceutics. 2023 Feb 8;15(2):573. doi: 10.3390/pharmaceutics15020573 (PMC9959094; doi:10.3390/pharmaceutics15020573)
Supplement: Supplementary file 1 [file pharmaceutics-15-00573-s001.zip › Figure 7/Panel_b]

Arg 32.0701 1.02145e-11
Lys 14.6719 5.54556e-06
Glu 14.62 4.30251e-06
Asn 12.1456 3.99297e-05
Gln 11.7483 0.000121393
Asp 10.4683 0.000291153
Ile 10.1904 0.000223318
Trp 8.69574 0.000899596
Tyr 8.21962 0.000926683
Leu 7.90822 0.000667404
Thr 7.50276 0.00148154
Val 7.38814 0.0010605
Phe 7.14348 0.00167193
Ser 6.83932 0.00193019
Ala 5.04179 0.0129939
Cys 3.74098 0.0471645
