# Supplementary material for: Interplay of Hydropathy and Heterogeneous Diffusion in the Molecular Transport within Lamellar Lipid Mesophases
Source: Pharmaceutics. 2023 Feb 8;15(2):573. doi: 10.3390/pharmaceutics15020573 (PMC9959094; doi:10.3390/pharmaceutics15020573)
Supplement: Supplementary file 1 [file pharmaceutics-15-00573-s001.zip › Figure 7/Panel_c]

Ile 3.48183 0.0919791
Arg 2.86393 0.0848572
Trp 2.81504 0.0797428
Lys 2.42607 0.0809536
Leu 2.31766 0.0884523
Phe 2.12817 0.0861783
Val 2.02913 0.0874498
Tyr 1.66875 0.0827888
Ala 1.09128 0.124432
Gln 0.747674 0.116043
Cys 0.629226 0.158527
Asn 0.422997 0.154776
Thr 0.144474 0.190931
Ser -0.3719 0.368341
Asp -0.902596 0.482972
Glu -1.24596 0.51296
