# Supplementary material for: Interplay of Hydropathy and Heterogeneous Diffusion in the Molecular Transport within Lamellar Lipid Mesophases
Source: Pharmaceutics. 2023 Feb 8;15(2):573. doi: 10.3390/pharmaceutics15020573 (PMC9959094; doi:10.3390/pharmaceutics15020573)
Supplement: Supplementary file 1 [file pharmaceutics-15-00573-s001.zip › Figure 8/Panel_a]

-5 -5 0.040736
-5 -4 0.072087
-5 -3 0.0999505
-5 -2 0.114498
-5 -1 0.0864525
-5 0 0.0583707
-5 1 0.0342532
-5 2 0.0110648
-5 3 0.0038644
-5 4 0.00163145
-5 5 0.000637288
-4 -5 0.0391668
-4 -4 0.0892059
-4 -3 0.157669
-4 -2 0.176274
-4 -1 0.149401
-4 0 0.106057
-4 1 0.0528334
-4 2 0.0191784
-4 3 0.00822221
-4 4 0.00303634
-4 5 0.00119953
-3 -5 0.0401013
-3 -4 0.100848
-3 -3 0.149676
-3 -2 0.210335
-3 -1 0.210954
-3 0 0.156157
-3 1 0.0769426
-3 2 0.0368477
-3 3 0.0147807
-3 4 0.00614668
-3 5 0.00233972
-2 -5 0.0423274
-2 -4 0.0883916
-2 -3 0.173838
-2 -2 0.247315
-2 -1 0.257037
-2 0 0.202781
-2 1 0.114169
-2 2 0.0503909
-2 3 0.0203855
-2 4 0.0080778
-2 5 0.00261837
-1 -5 0.0351686
-1 -4 0.0782523
-1 -3 0.149501
-1 -2 0.24113
-1 -1 0.255795
-1 0 0.2107
-1 1 0.120471
-1 2 0.0557139
-1 3 0.0232606
-1 4 0.00871629
-1 5 0.00356102
0 -5 0.0251697
0 -4 0.0658347
0 -3 0.120609
0 -2 0.207815
0 -1 0.224038
0 0 0.197904
0 1 0.129182
0 2 0.0572394
0 3 0.0224518
0 4 0.0111649
0 5 0.00400539
1 -5 0.014313
1 -4 0.0378329
1 -3 0.0791165
1 -2 0.140789
1 -1 0.177744
1 0 0.16464
1 1 0.118453
1 2 0.0579948
1 3 0.0275261
1 4 0.0118597
1 5 0.00364439
2 -5 0.00810745
2 -4 0.021135
2 -3 0.0489993
2 -2 0.0867398
2 -1 0.135898
2 0 0.126853
2 1 0.0894703
2 2 0.0509772
2 3 0.026073
2 4 0.0100016
2 5 0.00390217
3 -5 0.00323252
3 -4 0.00930768
3 -3 0.0238797
3 -2 0.0407915
3 -1 0.0684022
3 0 0.073417
3 1 0.0599543
3 2 0.0449822
3 3 0.02144
3 4 0.010197
3 5 0.00380849
4 -5 0.00161713
4 -4 0.00365293
4 -3 0.00970233
4 -2 0.0192402
4 -1 0.0297704
4 0 0.0359212
4 1 0.0369458
4 2 0.0266636
4 3 0.018484
4 4 0.00884252
4 5 0.00383134
5 -5 0.000684502
5 -4 0.00176177
5 -3 0.00378242
5 -2 0.00878376
5 -1 0.0136521
5 0 0.0156644
5 1 0.0179686
5 2 0.0136712
5 3 0.00991753
5 4 0.00657202
5 5 0.0032361
