# Supplementary material for: Interplay of Hydropathy and Heterogeneous Diffusion in the Molecular Transport within Lamellar Lipid Mesophases
Source: Pharmaceutics. 2023 Feb 8;15(2):573. doi: 10.3390/pharmaceutics15020573 (PMC9959094; doi:10.3390/pharmaceutics15020573)
Supplement: Supplementary file 1 [file pharmaceutics-15-00573-s001.zip › Figure 8/Panel_b]

Cys 3.74098 13.197014702034293 
Ala 5.04179 5.612304720534212 
Ser 6.83932 3.806645281607024 
Phe 7.14348 0.9158653219972002 
Val 7.38814 0.7211839357033956 
Thr 7.50276 2.54553696965244 
Leu 7.90822 0.432586100172927 
Tyr 8.21962 0.08218431429367623 
Trp 8.69574 0.4786449885886723 
Ile 10.1904 0.1230245180161127 
Asp 10.4683 4.3424418179406015 
Gln 11.7483 1.6099468110337911 
Asn 12.1456 1.04999673621895 
Glu 14.62 7.403477727178032
Lys 14.6719 0.0032230163460766903 
Arg 32.0701 0.017767579807403955 
